# Supplementary material for: Intestinal Transcriptome Analysis Reveals Soy Derivative-Linked Changes in Atlantic Salmon
Source: Front Immunol. 2020 Dec 11;11:596514. doi: 10.3389/fimmu.2020.596514 (PMC7759687; doi:10.3389/fimmu.2020.596514)
Supplement: Supplementary Table 1 — Details of ingredients in the experimental feeds. [file DataSheet_2.xlsx]

## Sheet: Feed formulation
Intestinal transcriptome reveals soy allergy-linked disturbances in solute transport mechanisms and metabolic pathways in Atlantic salmon
Viswanath Kiron, Youngjin Park, Prabhugouda Siriyappagouder, Dalia Dahle, Ghana Vasanth, Jorge Dias, Jorge M.O. Fernandes, Mette Sørensen, and Viviane Verlhac-Trichet
Supplementary Table 1. Details of ingredients in the experimental feeds
Ingredients, %	CO	SO
Fishmeal LT70	15	15
Soy protein concentrate	20	20
Wheat gluten	16.5	12.6
Corn gluten	5	5
Soybean meal 48		5
Soybean meal full fat		5
Wheat meal	15.68	8.08
Sardine oil - Sopropeche	9.6	9.4
Rapeseed oil	14.4	14.1
Soy lecithin - Powder	0.5	0.5
Choline chloride	0.2	0.2
Betaine HCl	0.5	0.5
Monoammonium phosphate	0.6	0.6
L-Histidine	0.15	0.15
L-Lysine	0.75	0.75
L-Threonine	0.2	0.2
L-Tryptophan	0.1	0.1
DL-Methionine	0.25	0.25
Yttrium oxide	0.02	0.02
Vitamin Mineral premix - DSM	0.5	0.5
Carophyll Pink 10% - DSM	0.05	0.05
Soy saponins 40%		2
Crude protein, % feed	43.6	43.6
Crude fat, % feed	26.5	26.5
Fiber, % feed	1.3	1.6
Ash, % feed	4.7	5.2
Total P, % feed	0.8	0.8
Ca, % feed	0.8	0.8
Vitamin C, mg/kg	150	150
Vitamin E, mg/kg	200	200
Astaxanthin, mg/kg	50	50
Gross Energy, MJ/kg feed	23.2	22.8

## Sheet: Read details
Intestinal transcriptome reveals soy allergy-linked disturbances in solute transport mechanisms and metabolic pathways in Atlantic salmon
Viswanath Kiron, Youngjin Park, Prabhugouda Siriyappagouder, Dalia Dahle, Ghana Vasanth, Jorge Dias, Jorge M.O. Fernandes, Mette Sørensen, and Viviane Verlhac-Trichet
Supplementary Table 2. Details of raw reads, cleaned reads and mapped reads from different samples
Tissue	Groups	Sample codes	Raw reads	Cleaned reads	Mapped reads	Mapped %
Distal intestine	CO	CO1	20424452	20388270	17318260	84.94
Distal intestine	CO	CO2	24562015	24533130	5601161	22.83
Distal intestine	CO	CO3	17431907	17418993	14976139	85.98
Distal intestine	CO	CO4	18503808	18489529	15694123	84.88
Distal intestine	CO	CO5	18424306	18408401	15620762	84.86
Distal intestine	CO	CO6	20540423	20515882	17370856	84.67
Distal intestine	SO	SO1	16641425	16625601	14099898	84.81
Distal intestine	SO	SO2	18877459	18865034	15907254	84.32
Distal intestine	SO	SO3	22274030	22229554	18850560	84.8
Distal intestine	SO	SO4	21908405	21769144	18638411	85.62
Distal intestine	SO	SO5	19123326	19102749	15305451	80.12
Distal intestine	SO	SO6	19169020	19141592	16292276	85.11
Head kidney	CO	CO1	20221672	20193353	15062027	74.59
Head kidney	CO	CO2	19260644	19061020	15077672	79.1
Head kidney	CO	CO3	21913063	21798512	17016158	78.06
Head kidney	CO	CO4	26685996	26467740	20366236	76.95
Head kidney	CO	CO5	30423908	30292035	23689783	78.2
Head kidney	CO	CO6	27524968	27373518	20515270	74.95
Head kidney	SO	SO1	30959823	30896537	21890561	70.85
Head kidney	SO	SO2	40037874	39873452	31929282	80.08
Head kidney	SO	SO3	35055565	34722573	27459861	79.08
Head kidney	SO	SO4	28922439	28796127	22148193	76.91
Head kidney	SO	SO5	24471946	24395909	18977286	77.79
Head kidney	SO	SO6	22522622	22346657	15540143	69.54
CO: Control group, SO: Inflammation group

## Sheet: Upregulated genes
Intestinal transcriptome reveals soy allergy-linked disturbances in solute transport mechanisms and metabolic pathways in Atlantic salmon
Viswanath Kiron, Youngjin Park, Prabhugouda Siriyappagouder, Dalia Dahle, Ghana Vasanth, Jorge Dias, Jorge M.O. Fernandes, Mette Sørensen, and Viviane Verlhac-Trichet
Supplementary Table 3. Details of differentially upregulated genes in the SO group compared to the CO group.
Gene_id	log2FoldChange	padj	Gene	Entrezid	Genenames	Samples	Counts
gene1272	1.57132	0.0091921	gsto1	100196443	glutathione S-transferase omega 1	CO1	1904.9
gene1373	1.71853	0.0091921	LOC106608097	106608097	sulfotransferase 6B1-like	CO1	204.344
gene2210	3.49702	0.00027335	LOC106562875	106562875	SERTA domain-containing protein 2-like	CO1	1.73173
gene3045	2.06384	0.0184201	LOC100136365	100136365	lysozyme C II	CO1	646.8
gene3624	1.69183	0.000676109	gapdh	100136417	glyceraldehyde-3-phosphate dehydrogenase	CO1	374.053
gene4020	1.97375	0.00136745	LOC106580392	106580392	annexin A2-like	CO1	128.148
gene4735	1.93112	0.000563431	LOC106587379	106587379	zinc finger protein Gfi-1b-like	CO1	131.611
gene6573	4.33804	0.0332347	LOC100136453	100136453	cathelicidin	CO1	1.73173
gene7073	3.63611	0.0426412	LOC106600702	106600702	transmembrane protease serine 9-like	CO1	28.5735
gene7771	2.14892	0.00746776	LOC106601393	106601393	envoplakin-like	CO1	15.5855
gene10821	1.89111	0.0276504	LOC106604175	106604175	solute carrier family 25 member 48-like	CO1	100.44
gene12202	2.85054	0.0096206	LOC106605546	106605546	squalene monooxygenase-like	CO1	3.46345
gene12223	3.68122	0.00123033	LOC106605569	106605569	carcinoembryonic antigen-related cell adhesion molecule 1-like	CO1	11.2562
gene14187	2.85758	0.0444111	LOC106607515	106607515	putative cell agglutination protein 1742.01	CO1	51.0859
gene18183	1.42637	5.99815e-05	leg3	100195804	Galectin-3	CO1	1349.01
gene19318	4.55359	5.36349e-05	LOC106612300	106612300	ES1 protein homolog, mitochondrial-like	CO1	575.799
gene19504	3.61567	1.19752e-05	LOC106612508	106612508	uncharacterized LOC106612508	CO1	210.405
gene21025	3.23212	3.06406e-12	LOC106613965	106613965	dimethylaniline monooxygenase [N-oxide-forming] 5-like	CO1	160.185
gene24168	4.49771	8.55951e-06	LOC106563210	106563210	sodium/glucose cotransporter 1-like	CO1	0.865863
gene24673	1.81179	0.0226229	alox5ap	100286557	arachidonate 5-lipoxygenase activating protein	CO1	239.844
gene25574	4.47931	4.40851e-16	LOC106564727	106564727	calpain-9-like	CO1	13.8538
gene26573	2.9605	3.46548e-08	LOC106565917	106565917	serine-rich adhesin for platelets-like	CO1	22.5124
gene26803	1.92486	0.0161696	LOC106565709	106565709	tumor necrosis factor receptor superfamily member 1B-like	CO1	87.4521
gene27703	1.94851	0.00027335	slc6a6	100136527	solute carrier family 6 (neurotransmitter transporter, taurine), member 6	CO1	1836.49
gene28513	1.92107	0.00410464	LOC106567405	106567405	carbohydrate-responsive element-binding protein-like	CO1	49.3542
gene29170	2.14101	0.013167	LOC106568078	106568078	unconventional myosin-XVIIIa-like	CO1	15.5855
gene30418	3.77832	6.27374e-05	LOC100136439	100136439	cathelicidin antimicrobial peptide	CO1	38.098
gene31158	1.74247	0.00191807	LOC106569982	106569982	carcinoembryonic antigen-related cell adhesion molecule 6-like	CO1	110.83
gene33482	2.40749	0.0403587	LOC106571998	106571998	NAD kinase-like	CO1	6.9269
gene34103	1.9961	0.0016556	LOC106572957	106572957	transketolase-like	CO1	165.38
gene34834	2.71354	0.000563431	LOC106573639	106573639	phosphatidylcholine-sterol acyltransferase-like	CO1	17.3173
gene36150	1.68248	0.0106192	LOC106575136	106575136	dual specificity protein phosphatase 19-like	CO1	101.306
gene36280	2.26117	0.00130032	LOC106575194	106575194	phospholipase A2 inhibitor 31 kDa subunit-like	CO1	12.9879
gene37921	5.44245	1.03614e-16	LOC106576775	106576775	cysteine sulfinic acid decarboxylase-like	CO1	73.5983
gene38633	2.70248	2.82971e-09	LOC106577537	106577537	ependymin-like	CO1	571.469
gene38727	2.07185	0.00316156	LOC106577610	106577610	peroxisome proliferator-activated receptor gamma coactivator 1-alpha-like	CO1	19.049
gene39606	2.27848	1.12094e-05	vim	100195446	vimentin	CO1	269.283
gene39805	2.60549	1.89863e-06	LOC106578717	106578717	uncharacterized LOC106578717	CO1	154.124
gene40030	1.99799	0.0219328	LOC106578920	106578920	uncharacterized LOC106578920	CO1	180.965
gene41772	1.70927	0.000282837	LOC106580620	106580620	succinyl-CoA:3-ketoacid coenzyme A transferase 1, mitochondrial-like	CO1	76.1959
gene43113	1.8956	0.00905879	LOC106581954	106581954	UDP-glucuronosyltransferase-like	CO1	431.2
gene45354	1.92514	0.0187049	LOC100136418	100136418	GDP-L-fucose synthase	CO1	1101.38
gene45485	2.0116	0.0155525	dhcr24	106584213	24-dehydrocholesterol reductase	CO1	46.7566
gene45575	1.79187	0.00905879	LOC106584335	106584335	glutamate--cysteine ligase regulatory subunit-like	CO1	451.98
gene45993	3.60017	4.04559e-05	LOC106584698	106584698	dual oxidase 2-like	CO1	360.199
gene46585	4.80285	1.02923e-08	lincr	100195784	E3 ubiquitin-protein ligase LINCR	CO1	0.865863
gene47032	3.56021	0.00105047	LOC106585759	106585759	arrestin domain-containing protein 3-like	CO1	9.52449
gene48634	2.51707	8.55951e-06	LOC106587407	106587407	uncharacterized LOC106587407	CO1	755.032
gene49988	1.6642	0.0403587	LOC106588568	106588568	lanosterol 14-alpha demethylase	CO1	273.613
gene50544	4.80977	5.18946e-15	LOC106588966	106588966	serine-aspartate repeat-containing protein F-like	CO1	7.79277
gene56580	6.08208	6.34413e-11	gadl1	100380811	glutamate decarboxylase like 1	CO1	2.59759
gene54768	1.80061	0.0480648	LOC106594083	106594083	serine/threonine-protein kinase Sgk1	CO1	53.6835
gene61616	6.28817	1.0435e-07	LOC106594092	106594092	acidic amino acid decarboxylase GADL1-like	CO1	2.59759
gene1272	1.57132	0.0091921	gsto1	100196443	glutathione S-transferase omega 1	CO3	2694.28
gene1373	1.71853	0.0091921	LOC106608097	106608097	sulfotransferase 6B1-like	CO3	262.038
gene2210	3.49702	0.00027335	LOC106562875	106562875	SERTA domain-containing protein 2-like	CO3	1.11982
gene3045	2.06384	0.0184201	LOC100136365	100136365	lysozyme C II	CO3	1264.28
gene3624	1.69183	0.000676109	gapdh	100136417	glyceraldehyde-3-phosphate dehydrogenase	CO3	462.485
gene4020	1.97375	0.00136745	LOC106580392	106580392	annexin A2-like	CO3	108.622
gene4735	1.93112	0.000563431	LOC106587379	106587379	zinc finger protein Gfi-1b-like	CO3	150.056
gene6573	4.33804	0.0332347	LOC100136453	100136453	cathelicidin	CO3	7.83873
gene7073	3.63611	0.0426412	LOC106600702	106600702	transmembrane protease serine 9-like	CO3	235.162
gene7771	2.14892	0.00746776	LOC106601393	106601393	envoplakin-like	CO3	17.9171
gene10821	1.89111	0.0276504	LOC106604175	106604175	solute carrier family 25 member 48-like	CO3	240.761
gene12202	2.85054	0.0096206	LOC106605546	106605546	squalene monooxygenase-like	CO3	12.318
gene12223	3.68122	0.00123033	LOC106605569	106605569	carcinoembryonic antigen-related cell adhesion molecule 1-like	CO3	25.7558
gene14187	2.85758	0.0444111	LOC106607515	106607515	putative cell agglutination protein 1742.01	CO3	91.8252
gene18183	1.42637	5.99815e-05	leg3	100195804	Galectin-3	CO3	1287.79
gene19318	4.55359	5.36349e-05	LOC106612300	106612300	ES1 protein homolog, mitochondrial-like	CO3	1356.1
gene19504	3.61567	1.19752e-05	LOC106612508	106612508	uncharacterized LOC106612508	CO3	391.937
gene21025	3.23212	3.06406e-12	LOC106613965	106613965	dimethylaniline monooxygenase [N-oxide-forming] 5-like	CO3	201.567
gene24168	4.49771	8.55951e-06	LOC106563210	106563210	sodium/glucose cotransporter 1-like	CO3	1.11982
gene24673	1.81179	0.0226229	alox5ap	100286557	arachidonate 5-lipoxygenase activating protein	CO3	397.536
gene25574	4.47931	4.40851e-16	LOC106564727	106564727	calpain-9-like	CO3	8.95855
gene26573	2.9605	3.46548e-08	LOC106565917	106565917	serine-rich adhesin for platelets-like	CO3	17.9171
gene26803	1.92486	0.0161696	LOC106565709	106565709	tumor necrosis factor receptor superfamily member 1B-like	CO3	96.3044
gene27703	1.94851	0.00027335	slc6a6	100136527	solute carrier family 6 (neurotransmitter transporter, taurine), member 6	CO3	2211.64
gene28513	1.92107	0.00410464	LOC106567405	106567405	carbohydrate-responsive element-binding protein-like	CO3	47.0324
gene29170	2.14101	0.013167	LOC106568078	106568078	unconventional myosin-XVIIIa-like	CO3	20.1567
gene30418	3.77832	6.27374e-05	LOC100136439	100136439	cathelicidin antimicrobial peptide	CO3	43.6729
gene31158	1.74247	0.00191807	LOC106569982	106569982	carcinoembryonic antigen-related cell adhesion molecule 6-like	CO3	87.3459
gene33482	2.40749	0.0403587	LOC106571998	106571998	NAD kinase-like	CO3	5.5991
gene34103	1.9961	0.0016556	LOC106572957	106572957	transketolase-like	CO3	188.13
gene34834	2.71354	0.000563431	LOC106573639	106573639	phosphatidylcholine-sterol acyltransferase-like	CO3	6.71891
gene36150	1.68248	0.0106192	LOC106575136	106575136	dual specificity protein phosphatase 19-like	CO3	122.06
gene36280	2.26117	0.00130032	LOC106575194	106575194	phospholipase A2 inhibitor 31 kDa subunit-like	CO3	34.7144
gene37921	5.44245	1.03614e-16	LOC106576775	106576775	cysteine sulfinic acid decarboxylase-like	CO3	349.384
gene38633	2.70248	2.82971e-09	LOC106577537	106577537	ependymin-like	CO3	535.274
gene38727	2.07185	0.00316156	LOC106577610	106577610	peroxisome proliferator-activated receptor gamma coactivator 1-alpha-like	CO3	21.2766
gene39606	2.27848	1.12094e-05	vim	100195446	vimentin	CO3	294.512
gene39805	2.60549	1.89863e-06	LOC106578717	106578717	uncharacterized LOC106578717	CO3	165.733
gene40030	1.99799	0.0219328	LOC106578920	106578920	uncharacterized LOC106578920	CO3	229.563
gene41772	1.70927	0.000282837	LOC106580620	106580620	succinyl-CoA:3-ketoacid coenzyme A transferase 1, mitochondrial-like	CO3	88.4657
gene43113	1.8956	0.00905879	LOC106581954	106581954	UDP-glucuronosyltransferase-like	CO3	608.062
gene45354	1.92514	0.0187049	LOC100136418	100136418	GDP-L-fucose synthase	CO3	1565.51
gene45485	2.0116	0.0155525	dhcr24	106584213	24-dehydrocholesterol reductase	CO3	88.4657
gene45575	1.79187	0.00905879	LOC106584335	106584335	glutamate--cysteine ligase regulatory subunit-like	CO3	526.315
gene45993	3.60017	4.04559e-05	LOC106584698	106584698	dual oxidase 2-like	CO3	561.029
gene46585	4.80285	1.02923e-08	lincr	100195784	E3 ubiquitin-protein ligase LINCR	CO3	5.5991
gene47032	3.56021	0.00105047	LOC106585759	106585759	arrestin domain-containing protein 3-like	CO3	3.35946
gene48634	2.51707	8.55951e-06	LOC106587407	106587407	uncharacterized LOC106587407	CO3	1237.4
gene49988	1.6642	0.0403587	LOC106588568	106588568	lanosterol 14-alpha demethylase	CO3	395.296
gene50544	4.80977	5.18946e-15	LOC106588966	106588966	serine-aspartate repeat-containing protein F-like	CO3	2.23964
gene56580	6.08208	6.34413e-11	gadl1	100380811	glutamate decarboxylase like 1	CO3	2.23964
gene54768	1.80061	0.0480648	LOC106594083	106594083	serine/threonine-protein kinase Sgk1	CO3	83.9864
gene61616	6.28817	1.0435e-07	LOC106594092	106594092	acidic amino acid decarboxylase GADL1-like	CO3	2.23964
gene1272	1.57132	0.0091921	gsto1	100196443	glutathione S-transferase omega 1	CO4	2541.32
gene1373	1.71853	0.0091921	LOC106608097	106608097	sulfotransferase 6B1-like	CO4	232.349
gene2210	3.49702	0.00027335	LOC106562875	106562875	SERTA domain-containing protein 2-like	CO4	3.11182
gene3045	2.06384	0.0184201	LOC100136365	100136365	lysozyme C II	CO4	1383.72
gene3624	1.69183	0.000676109	gapdh	100136417	glyceraldehyde-3-phosphate dehydrogenase	CO4	529.009
gene4020	1.97375	0.00136745	LOC106580392	106580392	annexin A2-like	CO4	129.659
gene4735	1.93112	0.000563431	LOC106587379	106587379	zinc finger protein Gfi-1b-like	CO4	142.106
gene6573	4.33804	0.0332347	LOC100136453	100136453	cathelicidin	CO4	13.4845
gene7073	3.63611	0.0426412	LOC106600702	106600702	transmembrane protease serine 9-like	CO4	80.9073
gene7771	2.14892	0.00746776	LOC106601393	106601393	envoplakin-like	CO4	10.3727
gene10821	1.89111	0.0276504	LOC106604175	106604175	solute carrier family 25 member 48-like	CO4	225.088
gene12202	2.85054	0.0096206	LOC106605546	106605546	squalene monooxygenase-like	CO4	9.33545
gene12223	3.68122	0.00123033	LOC106605569	106605569	carcinoembryonic antigen-related cell adhesion molecule 1-like	CO4	13.4845
gene14187	2.85758	0.0444111	LOC106607515	106607515	putative cell agglutination protein 1742.01	CO4	46.6773
gene18183	1.42637	5.99815e-05	leg3	100195804	Galectin-3	CO4	1243.69
gene19318	4.55359	5.36349e-05	LOC106612300	106612300	ES1 protein homolog, mitochondrial-like	CO4	1812.12
gene19504	3.61567	1.19752e-05	LOC106612508	106612508	uncharacterized LOC106612508	CO4	503.077
gene21025	3.23212	3.06406e-12	LOC106613965	106613965	dimethylaniline monooxygenase [N-oxide-forming] 5-like	CO4	127.585
gene24168	4.49771	8.55951e-06	LOC106563210	106563210	sodium/glucose cotransporter 1-like	CO4	5.18636
gene24673	1.81179	0.0226229	alox5ap	100286557	arachidonate 5-lipoxygenase activating protein	CO4	377.567
gene25574	4.47931	4.40851e-16	LOC106564727	106564727	calpain-9-like	CO4	9.33545
gene26573	2.9605	3.46548e-08	LOC106565917	106565917	serine-rich adhesin for platelets-like	CO4	22.82
gene26803	1.92486	0.0161696	LOC106565709	106565709	tumor necrosis factor receptor superfamily member 1B-like	CO4	92.3173
gene27703	1.94851	0.00027335	slc6a6	100136527	solute carrier family 6 (neurotransmitter transporter, taurine), member 6	CO4	1640.97
gene28513	1.92107	0.00410464	LOC106567405	106567405	carbohydrate-responsive element-binding protein-like	CO4	36.3045
gene29170	2.14101	0.013167	LOC106568078	106568078	unconventional myosin-XVIIIa-like	CO4	7.26091
gene30418	3.77832	6.27374e-05	LOC100136439	100136439	cathelicidin antimicrobial peptide	CO4	76.7582
gene31158	1.74247	0.00191807	LOC106569982	106569982	carcinoembryonic antigen-related cell adhesion molecule 6-like	CO4	88.1682
gene33482	2.40749	0.0403587	LOC106571998	106571998	NAD kinase-like	CO4	8.29818
gene34103	1.9961	0.0016556	LOC106572957	106572957	transketolase-like	CO4	151.442
gene34834	2.71354	0.000563431	LOC106573639	106573639	phosphatidylcholine-sterol acyltransferase-like	CO4	8.29818
gene36150	1.68248	0.0106192	LOC106575136	106575136	dual specificity protein phosphatase 19-like	CO4	127.585
gene36280	2.26117	0.00130032	LOC106575194	106575194	phospholipase A2 inhibitor 31 kDa subunit-like	CO4	24.8945
gene37921	5.44245	1.03614e-16	LOC106576775	106576775	cysteine sulfinic acid decarboxylase-like	CO4	121.361
gene38633	2.70248	2.82971e-09	LOC106577537	106577537	ependymin-like	CO4	381.716
gene38727	2.07185	0.00316156	LOC106577610	106577610	peroxisome proliferator-activated receptor gamma coactivator 1-alpha-like	CO4	20.7455
gene39606	2.27848	1.12094e-05	vim	100195446	vimentin	CO4	274.877
gene39805	2.60549	1.89863e-06	LOC106578717	106578717	uncharacterized LOC106578717	CO4	264.505
gene40030	1.99799	0.0219328	LOC106578920	106578920	uncharacterized LOC106578920	CO4	168.038
gene41772	1.70927	0.000282837	LOC106580620	106580620	succinyl-CoA:3-ketoacid coenzyme A transferase 1, mitochondrial-like	CO4	100.615
gene43113	1.8956	0.00905879	LOC106581954	106581954	UDP-glucuronosyltransferase-like	CO4	465.735
gene45354	1.92514	0.0187049	LOC100136418	100136418	GDP-L-fucose synthase	CO4	1153.45
gene45485	2.0116	0.0155525	dhcr24	106584213	24-dehydrocholesterol reductase	CO4	50.8264
gene45575	1.79187	0.00905879	LOC106584335	106584335	glutamate--cysteine ligase regulatory subunit-like	CO4	515.525
gene45993	3.60017	4.04559e-05	LOC106584698	106584698	dual oxidase 2-like	CO4	1547.61
gene46585	4.80285	1.02923e-08	lincr	100195784	E3 ubiquitin-protein ligase LINCR	CO4	4.14909
gene47032	3.56021	0.00105047	LOC106585759	106585759	arrestin domain-containing protein 3-like	CO4	1.03727
gene48634	2.51707	8.55951e-06	LOC106587407	106587407	uncharacterized LOC106587407	CO4	881.682
gene49988	1.6642	0.0403587	LOC106588568	106588568	lanosterol 14-alpha demethylase	CO4	526.935
gene50544	4.80977	5.18946e-15	LOC106588966	106588966	serine-aspartate repeat-containing protein F-like	CO4	15.5591
gene56580	6.08208	6.34413e-11	gadl1	100380811	glutamate decarboxylase like 1	CO4	4.14909
gene54768	1.80061	0.0480648	LOC106594083	106594083	serine/threonine-protein kinase Sgk1	CO4	54.9755
gene61616	6.28817	1.0435e-07	LOC106594092	106594092	acidic amino acid decarboxylase GADL1-like	CO4	2.07455
gene1272	1.57132	0.0091921	gsto1	100196443	glutathione S-transferase omega 1	CO5	1726.34
gene1373	1.71853	0.0091921	LOC106608097	106608097	sulfotransferase 6B1-like	CO5	197.028
gene2210	3.49702	0.00027335	LOC106562875	106562875	SERTA domain-containing protein 2-like	CO5	3.75291
gene3045	2.06384	0.0184201	LOC100136365	100136365	lysozyme C II	CO5	587.33
gene3624	1.69183	0.000676109	gapdh	100136417	glyceraldehyde-3-phosphate dehydrogenase	CO5	389.364
gene4020	1.97375	0.00136745	LOC106580392	106580392	annexin A2-like	CO5	152.931
gene4735	1.93112	0.000563431	LOC106587379	106587379	zinc finger protein Gfi-1b-like	CO5	91.9463
gene6573	4.33804	0.0332347	LOC100136453	100136453	cathelicidin	CO5	0.938227
gene7073	3.63611	0.0426412	LOC106600702	106600702	transmembrane protease serine 9-like	CO5	30.0233
gene7771	2.14892	0.00746776	LOC106601393	106601393	envoplakin-like	CO5	19.7028
gene10821	1.89111	0.0276504	LOC106604175	106604175	solute carrier family 25 member 48-like	CO5	81.6258
gene12202	2.85054	0.0096206	LOC106605546	106605546	squalene monooxygenase-like	CO5	1.87645
gene12223	3.68122	0.00123033	LOC106605569	106605569	carcinoembryonic antigen-related cell adhesion molecule 1-like	CO5	3.75291
gene14187	2.85758	0.0444111	LOC106607515	106607515	putative cell agglutination protein 1742.01	CO5	32.838
gene18183	1.42637	5.99815e-05	leg3	100195804	Galectin-3	CO5	1102.42
gene19318	4.55359	5.36349e-05	LOC106612300	106612300	ES1 protein homolog, mitochondrial-like	CO5	555.431
gene19504	3.61567	1.19752e-05	LOC106612508	106612508	uncharacterized LOC106612508	CO5	197.966
gene21025	3.23212	3.06406e-12	LOC106613965	106613965	dimethylaniline monooxygenase [N-oxide-forming] 5-like	CO5	172.634
gene24168	4.49771	8.55951e-06	LOC106563210	106563210	sodium/glucose cotransporter 1-like	CO5	2.81468
gene24673	1.81179	0.0226229	alox5ap	100286557	arachidonate 5-lipoxygenase activating protein	CO5	269.271
gene25574	4.47931	4.40851e-16	LOC106564727	106564727	calpain-9-like	CO5	13.1352
gene26573	2.9605	3.46548e-08	LOC106565917	106565917	serine-rich adhesin for platelets-like	CO5	21.5792
gene26803	1.92486	0.0161696	LOC106565709	106565709	tumor necrosis factor receptor superfamily member 1B-like	CO5	68.4906
gene27703	1.94851	0.00027335	slc6a6	100136527	solute carrier family 6 (neurotransmitter transporter, taurine), member 6	CO5	1727.28
gene28513	1.92107	0.00410464	LOC106567405	106567405	carbohydrate-responsive element-binding protein-like	CO5	54.4172
gene29170	2.14101	0.013167	LOC106568078	106568078	unconventional myosin-XVIIIa-like	CO5	16.8881
gene30418	3.77832	6.27374e-05	LOC100136439	100136439	cathelicidin antimicrobial peptide	CO5	22.5175
gene31158	1.74247	0.00191807	LOC106569982	106569982	carcinoembryonic antigen-related cell adhesion molecule 6-like	CO5	136.043
gene33482	2.40749	0.0403587	LOC106571998	106571998	NAD kinase-like	CO5	5.62936
gene34103	1.9961	0.0016556	LOC106572957	106572957	transketolase-like	CO5	202.657
gene34834	2.71354	0.000563431	LOC106573639	106573639	phosphatidylcholine-sterol acyltransferase-like	CO5	15.0116
gene36150	1.68248	0.0106192	LOC106575136	106575136	dual specificity protein phosphatase 19-like	CO5	106.02
gene36280	2.26117	0.00130032	LOC106575194	106575194	phospholipase A2 inhibitor 31 kDa subunit-like	CO5	13.1352
gene37921	5.44245	1.03614e-16	LOC106576775	106576775	cysteine sulfinic acid decarboxylase-like	CO5	60.0466
gene38633	2.70248	2.82971e-09	LOC106577537	106577537	ependymin-like	CO5	489.755
gene38727	2.07185	0.00316156	LOC106577610	106577610	peroxisome proliferator-activated receptor gamma coactivator 1-alpha-like	CO5	29.085
gene39606	2.27848	1.12094e-05	vim	100195446	vimentin	CO5	273.962
gene39805	2.60549	1.89863e-06	LOC106578717	106578717	uncharacterized LOC106578717	CO5	114.464
gene40030	1.99799	0.0219328	LOC106578920	106578920	uncharacterized LOC106578920	CO5	167.943
gene41772	1.70927	0.000282837	LOC106580620	106580620	succinyl-CoA:3-ketoacid coenzyme A transferase 1, mitochondrial-like	CO5	89.1316
gene43113	1.8956	0.00905879	LOC106581954	106581954	UDP-glucuronosyltransferase-like	CO5	409.067
gene45354	1.92514	0.0187049	LOC100136418	100136418	GDP-L-fucose synthase	CO5	1054.57
gene45485	2.0116	0.0155525	dhcr24	106584213	24-dehydrocholesterol reductase	CO5	52.5407
gene45575	1.79187	0.00905879	LOC106584335	106584335	glutamate--cysteine ligase regulatory subunit-like	CO5	416.573
gene45993	3.60017	4.04559e-05	LOC106584698	106584698	dual oxidase 2-like	CO5	383.735
gene46585	4.80285	1.02923e-08	lincr	100195784	E3 ubiquitin-protein ligase LINCR	CO5	0.938227
gene47032	3.56021	0.00105047	LOC106585759	106585759	arrestin domain-containing protein 3-like	CO5	9.38227
gene48634	2.51707	8.55951e-06	LOC106587407	106587407	uncharacterized LOC106587407	CO5	782.482
gene49988	1.6642	0.0403587	LOC106588568	106588568	lanosterol 14-alpha demethylase	CO5	241.124
gene50544	4.80977	5.18946e-15	LOC106588966	106588966	serine-aspartate repeat-containing protein F-like	CO5	5.62936
gene56580	6.08208	6.34413e-11	gadl1	100380811	glutamate decarboxylase like 1	CO5	0.938227
gene54768	1.80061	0.0480648	LOC106594083	106594083	serine/threonine-protein kinase Sgk1	CO5	75.0582
gene61616	6.28817	1.0435e-07	LOC106594092	106594092	acidic amino acid decarboxylase GADL1-like	CO5	1.87645
gene1272	1.57132	0.0091921	gsto1	100196443	glutathione S-transferase omega 1	CO6	1916.19
gene1373	1.71853	0.0091921	LOC106608097	106608097	sulfotransferase 6B1-like	CO6	236.017
gene2210	3.49702	0.00027335	LOC106562875	106562875	SERTA domain-containing protein 2-like	CO6	2.90185
gene3045	2.06384	0.0184201	LOC100136365	100136365	lysozyme C II	CO6	873.457
gene3624	1.69183	0.000676109	gapdh	100136417	glyceraldehyde-3-phosphate dehydrogenase	CO6	555.221
gene4020	1.97375	0.00136745	LOC106580392	106580392	annexin A2-like	CO6	150.896
gene4735	1.93112	0.000563431	LOC106587379	106587379	zinc finger protein Gfi-1b-like	CO6	240.854
gene6573	4.33804	0.0332347	LOC100136453	100136453	cathelicidin	CO6	8.70555
gene7073	3.63611	0.0426412	LOC106600702	106600702	transmembrane protease serine 9-like	CO6	68.6771
gene7771	2.14892	0.00746776	LOC106601393	106601393	envoplakin-like	CO6	38.6913
gene10821	1.89111	0.0276504	LOC106604175	106604175	solute carrier family 25 member 48-like	CO6	197.326
gene12202	2.85054	0.0096206	LOC106605546	106605546	squalene monooxygenase-like	CO6	2.90185
gene12223	3.68122	0.00123033	LOC106605569	106605569	carcinoembryonic antigen-related cell adhesion molecule 1-like	CO6	10.6401
gene14187	2.85758	0.0444111	LOC106607515	106607515	putative cell agglutination protein 1742.01	CO6	35.7895
gene18183	1.42637	5.99815e-05	leg3	100195804	Galectin-3	CO6	1199.43
gene19318	4.55359	5.36349e-05	LOC106612300	106612300	ES1 protein homolog, mitochondrial-like	CO6	698.379
gene19504	3.61567	1.19752e-05	LOC106612508	106612508	uncharacterized LOC106612508	CO6	190.555
gene21025	3.23212	3.06406e-12	LOC106613965	106613965	dimethylaniline monooxygenase [N-oxide-forming] 5-like	CO6	167.34
gene24168	4.49771	8.55951e-06	LOC106563210	106563210	sodium/glucose cotransporter 1-like	CO6	4.83642
gene24673	1.81179	0.0226229	alox5ap	100286557	arachidonate 5-lipoxygenase activating protein	CO6	219.573
gene25574	4.47931	4.40851e-16	LOC106564727	106564727	calpain-9-like	CO6	14.5093
gene26573	2.9605	3.46548e-08	LOC106565917	106565917	serine-rich adhesin for platelets-like	CO6	39.6586
gene26803	1.92486	0.0161696	LOC106565709	106565709	tumor necrosis factor receptor superfamily member 1B-like	CO6	93.8265
gene27703	1.94851	0.00027335	slc6a6	100136527	solute carrier family 6 (neurotransmitter transporter, taurine), member 6	CO6	2637.78
gene28513	1.92107	0.00410464	LOC106567405	106567405	carbohydrate-responsive element-binding protein-like	CO6	44.495
gene29170	2.14101	0.013167	LOC106568078	106568078	unconventional myosin-XVIIIa-like	CO6	18.3784
gene30418	3.77832	6.27374e-05	LOC100136439	100136439	cathelicidin antimicrobial peptide	CO6	50.2987
gene31158	1.74247	0.00191807	LOC106569982	106569982	carcinoembryonic antigen-related cell adhesion molecule 6-like	CO6	121.878
gene33482	2.40749	0.0403587	LOC106571998	106571998	NAD kinase-like	CO6	6.77098
gene34103	1.9961	0.0016556	LOC106572957	106572957	transketolase-like	CO6	164.438
gene34834	2.71354	0.000563431	LOC106573639	106573639	phosphatidylcholine-sterol acyltransferase-like	CO6	37.7241
gene36150	1.68248	0.0106192	LOC106575136	106575136	dual specificity protein phosphatase 19-like	CO6	129.616
gene36280	2.26117	0.00130032	LOC106575194	106575194	phospholipase A2 inhibitor 31 kDa subunit-like	CO6	15.4765
gene37921	5.44245	1.03614e-16	LOC106576775	106576775	cysteine sulfinic acid decarboxylase-like	CO6	190.555
gene38633	2.70248	2.82971e-09	LOC106577537	106577537	ependymin-like	CO6	351.124
gene38727	2.07185	0.00316156	LOC106577610	106577610	peroxisome proliferator-activated receptor gamma coactivator 1-alpha-like	CO6	25.1494
gene39606	2.27848	1.12094e-05	vim	100195446	vimentin	CO6	312.433
gene39805	2.60549	1.89863e-06	LOC106578717	106578717	uncharacterized LOC106578717	CO6	84.1537
gene40030	1.99799	0.0219328	LOC106578920	106578920	uncharacterized LOC106578920	CO6	305.662
gene41772	1.70927	0.000282837	LOC106580620	106580620	succinyl-CoA:3-ketoacid coenzyme A transferase 1, mitochondrial-like	CO6	62.8734
gene43113	1.8956	0.00905879	LOC106581954	106581954	UDP-glucuronosyltransferase-like	CO6	570.697
gene45354	1.92514	0.0187049	LOC100136418	100136418	GDP-L-fucose synthase	CO6	1193.63
gene45485	2.0116	0.0155525	dhcr24	106584213	24-dehydrocholesterol reductase	CO6	52.2333
gene45575	1.79187	0.00905879	LOC106584335	106584335	glutamate--cysteine ligase regulatory subunit-like	CO6	430.441
gene45993	3.60017	4.04559e-05	LOC106584698	106584698	dual oxidase 2-like	CO6	252.461
gene46585	4.80285	1.02923e-08	lincr	100195784	E3 ubiquitin-protein ligase LINCR	CO6	0.967284
gene47032	3.56021	0.00105047	LOC106585759	106585759	arrestin domain-containing protein 3-like	CO6	3.86913
gene48634	2.51707	8.55951e-06	LOC106587407	106587407	uncharacterized LOC106587407	CO6	1296.16
gene49988	1.6642	0.0403587	LOC106588568	106588568	lanosterol 14-alpha demethylase	CO6	198.293
gene50544	4.80977	5.18946e-15	LOC106588966	106588966	serine-aspartate repeat-containing protein F-like	CO6	9.67284
gene56580	6.08208	6.34413e-11	gadl1	100380811	glutamate decarboxylase like 1	CO6	12.5747
gene54768	1.80061	0.0480648	LOC106594083	106594083	serine/threonine-protein kinase Sgk1	CO6	67.7098
gene61616	6.28817	1.0435e-07	LOC106594092	106594092	acidic amino acid decarboxylase GADL1-like	CO6	6.77098
gene1272	1.57132	0.0091921	gsto1	100196443	glutathione S-transferase omega 1	SO1	5845.32
gene1373	1.71853	0.0091921	LOC106608097	106608097	sulfotransferase 6B1-like	SO1	918.96
gene2210	3.49702	0.00027335	LOC106562875	106562875	SERTA domain-containing protein 2-like	SO1	53.9215
gene3045	2.06384	0.0184201	LOC100136365	100136365	lysozyme C II	SO1	2417.29
gene3624	1.69183	0.000676109	gapdh	100136417	glyceraldehyde-3-phosphate dehydrogenase	SO1	1343.45
gene4020	1.97375	0.00136745	LOC106580392	106580392	annexin A2-like	SO1	707.863
gene4735	1.93112	0.000563431	LOC106587379	106587379	zinc finger protein Gfi-1b-like	SO1	449.728
gene6573	4.33804	0.0332347	LOC100136453	100136453	cathelicidin	SO1	18.3562
gene7073	3.63611	0.0426412	LOC106600702	106600702	transmembrane protease serine 9-like	SO1	1126.61
gene7771	2.14892	0.00746776	LOC106601393	106601393	envoplakin-like	SO1	125.052
gene10821	1.89111	0.0276504	LOC106604175	106604175	solute carrier family 25 member 48-like	SO1	656.236
gene12202	2.85054	0.0096206	LOC106605546	106605546	squalene monooxygenase-like	SO1	39.007
gene12223	3.68122	0.00123033	LOC106605569	106605569	carcinoembryonic antigen-related cell adhesion molecule 1-like	SO1	79.1613
gene14187	2.85758	0.0444111	LOC106607515	106607515	putative cell agglutination protein 1742.01	SO1	302.878
gene18183	1.42637	5.99815e-05	leg3	100195804	Galectin-3	SO1	3662.07
gene19318	4.55359	5.36349e-05	LOC106612300	106612300	ES1 protein homolog, mitochondrial-like	SO1	12393.9
gene19504	3.61567	1.19752e-05	LOC106612508	106612508	uncharacterized LOC106612508	SO1	2227.99
gene21025	3.23212	3.06406e-12	LOC106613965	106613965	dimethylaniline monooxygenase [N-oxide-forming] 5-like	SO1	2767.2
gene24168	4.49771	8.55951e-06	LOC106563210	106563210	sodium/glucose cotransporter 1-like	SO1	20.6508
gene24673	1.81179	0.0226229	alox5ap	100286557	arachidonate 5-lipoxygenase activating protein	SO1	655.089
gene25574	4.47931	4.40851e-16	LOC106564727	106564727	calpain-9-like	SO1	247.809
gene26573	2.9605	3.46548e-08	LOC106565917	106565917	serine-rich adhesin for platelets-like	SO1	226.011
gene26803	1.92486	0.0161696	LOC106565709	106565709	tumor necrosis factor receptor superfamily member 1B-like	SO1	430.225
gene27703	1.94851	0.00027335	slc6a6	100136527	solute carrier family 6 (neurotransmitter transporter, taurine), member 6	SO1	10473.4
gene28513	1.92107	0.00410464	LOC106567405	106567405	carbohydrate-responsive element-binding protein-like	SO1	192.741
gene29170	2.14101	0.013167	LOC106568078	106568078	unconventional myosin-XVIIIa-like	SO1	75.7195
gene30418	3.77832	6.27374e-05	LOC100136439	100136439	cathelicidin antimicrobial peptide	SO1	418.752
gene31158	1.74247	0.00191807	LOC106569982	106569982	carcinoembryonic antigen-related cell adhesion molecule 6-like	SO1	380.892
gene33482	2.40749	0.0403587	LOC106571998	106571998	NAD kinase-like	SO1	25.2398
gene34103	1.9961	0.0016556	LOC106572957	106572957	transketolase-like	SO1	723.924
gene34834	2.71354	0.000563431	LOC106573639	106573639	phosphatidylcholine-sterol acyltransferase-like	SO1	170.943
gene36150	1.68248	0.0106192	LOC106575136	106575136	dual specificity protein phosphatase 19-like	SO1	423.341
gene36280	2.26117	0.00130032	LOC106575194	106575194	phospholipase A2 inhibitor 31 kDa subunit-like	SO1	102.107
gene37921	5.44245	1.03614e-16	LOC106576775	106576775	cysteine sulfinic acid decarboxylase-like	SO1	13475.8
gene38633	2.70248	2.82971e-09	LOC106577537	106577537	ependymin-like	SO1	3966.1
gene38727	2.07185	0.00316156	LOC106577610	106577610	peroxisome proliferator-activated receptor gamma coactivator 1-alpha-like	SO1	120.463
gene39606	2.27848	1.12094e-05	vim	100195446	vimentin	SO1	2599.7
gene39805	2.60549	1.89863e-06	LOC106578717	106578717	uncharacterized LOC106578717	SO1	1139.23
gene40030	1.99799	0.0219328	LOC106578920	106578920	uncharacterized LOC106578920	SO1	1532.75
gene41772	1.70927	0.000282837	LOC106580620	106580620	succinyl-CoA:3-ketoacid coenzyme A transferase 1, mitochondrial-like	SO1	204.213
gene43113	1.8956	0.00905879	LOC106581954	106581954	UDP-glucuronosyltransferase-like	SO1	2971.42
gene45354	1.92514	0.0187049	LOC100136418	100136418	GDP-L-fucose synthase	SO1	3280.03
gene45485	2.0116	0.0155525	dhcr24	106584213	24-dehydrocholesterol reductase	SO1	247.809
gene45575	1.79187	0.00905879	LOC106584335	106584335	glutamate--cysteine ligase regulatory subunit-like	SO1	1243.64
gene45993	3.60017	4.04559e-05	LOC106584698	106584698	dual oxidase 2-like	SO1	9321.53
gene46585	4.80285	1.02923e-08	lincr	100195784	E3 ubiquitin-protein ligase LINCR	SO1	71.1305
gene47032	3.56021	0.00105047	LOC106585759	106585759	arrestin domain-containing protein 3-like	SO1	135.377
gene48634	2.51707	8.55951e-06	LOC106587407	106587407	uncharacterized LOC106587407	SO1	8985.38
gene49988	1.6642	0.0403587	LOC106588568	106588568	lanosterol 14-alpha demethylase	SO1	1227.57
gene50544	4.80977	5.18946e-15	LOC106588966	106588966	serine-aspartate repeat-containing protein F-like	SO1	90.634
gene56580	6.08208	6.34413e-11	gadl1	100380811	glutamate decarboxylase like 1	SO1	408.426
gene54768	1.80061	0.0480648	LOC106594083	106594083	serine/threonine-protein kinase Sgk1	SO1	182.415
gene61616	6.28817	1.0435e-07	LOC106594092	106594092	acidic amino acid decarboxylase GADL1-like	SO1	187.004
gene1272	1.57132	0.0091921	gsto1	100196443	glutathione S-transferase omega 1	SO2	7832.63
gene1373	1.71853	0.0091921	LOC106608097	106608097	sulfotransferase 6B1-like	SO2	409.847
gene2210	3.49702	0.00027335	LOC106562875	106562875	SERTA domain-containing protein 2-like	SO2	22.2397
gene3045	2.06384	0.0184201	LOC100136365	100136365	lysozyme C II	SO2	3699.21
gene3624	1.69183	0.000676109	gapdh	100136417	glyceraldehyde-3-phosphate dehydrogenase	SO2	1453
gene4020	1.97375	0.00136745	LOC106580392	106580392	annexin A2-like	SO2	477.625
gene4735	1.93112	0.000563431	LOC106587379	106587379	zinc finger protein Gfi-1b-like	SO2	665.074
gene6573	4.33804	0.0332347	LOC100136453	100136453	cathelicidin	SO2	50.8337
gene7073	3.63611	0.0426412	LOC106600702	106600702	transmembrane protease serine 9-like	SO2	1174.47
gene7771	2.14892	0.00746776	LOC106601393	106601393	envoplakin-like	SO2	59.306
gene10821	1.89111	0.0276504	LOC106604175	106604175	solute carrier family 25 member 48-like	SO2	650.248
gene12202	2.85054	0.0096206	LOC106605546	106605546	squalene monooxygenase-like	SO2	57.1879
gene12223	3.68122	0.00123033	LOC106605569	106605569	carcinoembryonic antigen-related cell adhesion molecule 1-like	SO2	271.113
gene14187	2.85758	0.0444111	LOC106607515	106607515	putative cell agglutination protein 1742.01	SO2	1012.44
gene18183	1.42637	5.99815e-05	leg3	100195804	Galectin-3	SO2	3621.9
gene19318	4.55359	5.36349e-05	LOC106612300	106612300	ES1 protein homolog, mitochondrial-like	SO2	54010.8
gene19504	3.61567	1.19752e-05	LOC106612508	106612508	uncharacterized LOC106612508	SO2	3906.78
gene21025	3.23212	3.06406e-12	LOC106613965	106613965	dimethylaniline monooxygenase [N-oxide-forming] 5-like	SO2	1217.89
gene24168	4.49771	8.55951e-06	LOC106563210	106563210	sodium/glucose cotransporter 1-like	SO2	169.446
gene24673	1.81179	0.0226229	alox5ap	100286557	arachidonate 5-lipoxygenase activating protein	SO2	1806.71
gene25574	4.47931	4.40851e-16	LOC106564727	106564727	calpain-9-like	SO2	326.183
gene26573	2.9605	3.46548e-08	LOC106565917	106565917	serine-rich adhesin for platelets-like	SO2	201.217
gene26803	1.92486	0.0161696	LOC106565709	106565709	tumor necrosis factor receptor superfamily member 1B-like	SO2	329.36
gene27703	1.94851	0.00027335	slc6a6	100136527	solute carrier family 6 (neurotransmitter transporter, taurine), member 6	SO2	5201.98
gene28513	1.92107	0.00410464	LOC106567405	106567405	carbohydrate-responsive element-binding protein-like	SO2	150.383
gene29170	2.14101	0.013167	LOC106568078	106568078	unconventional myosin-XVIIIa-like	SO2	41.3024
gene30418	3.77832	6.27374e-05	LOC100136439	100136439	cathelicidin antimicrobial peptide	SO2	316.652
gene31158	1.74247	0.00191807	LOC106569982	106569982	carcinoembryonic antigen-related cell adhesion molecule 6-like	SO2	432.086
gene33482	2.40749	0.0403587	LOC106571998	106571998	NAD kinase-like	SO2	72.0144
gene34103	1.9961	0.0016556	LOC106572957	106572957	transketolase-like	SO2	806.985
gene34834	2.71354	0.000563431	LOC106573639	106573639	phosphatidylcholine-sterol acyltransferase-like	SO2	78.3686
gene36150	1.68248	0.0106192	LOC106575136	106575136	dual specificity protein phosphatase 19-like	SO2	203.335
gene36280	2.26117	0.00130032	LOC106575194	106575194	phospholipase A2 inhibitor 31 kDa subunit-like	SO2	70.9554
gene37921	5.44245	1.03614e-16	LOC106576775	106576775	cysteine sulfinic acid decarboxylase-like	SO2	5486.86
gene38633	2.70248	2.82971e-09	LOC106577537	106577537	ependymin-like	SO2	2130.78
gene38727	2.07185	0.00316156	LOC106577610	106577610	peroxisome proliferator-activated receptor gamma coactivator 1-alpha-like	SO2	37.0662
gene39606	2.27848	1.12094e-05	vim	100195446	vimentin	SO2	1356.62
gene39805	2.60549	1.89863e-06	LOC106578717	106578717	uncharacterized LOC106578717	SO2	476.566
gene40030	1.99799	0.0219328	LOC106578920	106578920	uncharacterized LOC106578920	SO2	390.784
gene41772	1.70927	0.000282837	LOC106580620	106580620	succinyl-CoA:3-ketoacid coenzyme A transferase 1, mitochondrial-like	SO2	343.127
gene43113	1.8956	0.00905879	LOC106581954	106581954	UDP-glucuronosyltransferase-like	SO2	1390.51
gene45354	1.92514	0.0187049	LOC100136418	100136418	GDP-L-fucose synthase	SO2	5981.43
gene45485	2.0116	0.0155525	dhcr24	106584213	24-dehydrocholesterol reductase	SO2	268.995
gene45575	1.79187	0.00905879	LOC106584335	106584335	glutamate--cysteine ligase regulatory subunit-like	SO2	1948.63
gene45993	3.60017	4.04559e-05	LOC106584698	106584698	dual oxidase 2-like	SO2	11542.4
gene46585	4.80285	1.02923e-08	lincr	100195784	E3 ubiquitin-protein ligase LINCR	SO2	88.959
gene47032	3.56021	0.00105047	LOC106585759	106585759	arrestin domain-containing protein 3-like	SO2	13.7675
gene48634	2.51707	8.55951e-06	LOC106587407	106587407	uncharacterized LOC106587407	SO2	4408.76
gene49988	1.6642	0.0403587	LOC106588568	106588568	lanosterol 14-alpha demethylase	SO2	1115.16
gene50544	4.80977	5.18946e-15	LOC106588966	106588966	serine-aspartate repeat-containing protein F-like	SO2	391.843
gene56580	6.08208	6.34413e-11	gadl1	100380811	glutamate decarboxylase like 1	SO2	437.382
gene54768	1.80061	0.0480648	LOC106594083	106594083	serine/threonine-protein kinase Sgk1	SO2	314.533
gene61616	6.28817	1.0435e-07	LOC106594092	106594092	acidic amino acid decarboxylase GADL1-like	SO2	163.091
gene1272	1.57132	0.0091921	gsto1	100196443	glutathione S-transferase omega 1	SO3	4331.71
gene1373	1.71853	0.0091921	LOC106608097	106608097	sulfotransferase 6B1-like	SO3	809.537
gene2210	3.49702	0.00027335	LOC106562875	106562875	SERTA domain-containing protein 2-like	SO3	26.361
gene3045	2.06384	0.0184201	LOC100136365	100136365	lysozyme C II	SO3	3985.61
gene3624	1.69183	0.000676109	gapdh	100136417	glyceraldehyde-3-phosphate dehydrogenase	SO3	1155.63
gene4020	1.97375	0.00136745	LOC106580392	106580392	annexin A2-like	SO3	200.684
gene4735	1.93112	0.000563431	LOC106587379	106587379	zinc finger protein Gfi-1b-like	SO3	475.348
gene6573	4.33804	0.0332347	LOC100136453	100136453	cathelicidin	SO3	23.8099
gene7073	3.63611	0.0426412	LOC106600702	106600702	transmembrane protease serine 9-like	SO3	133.506
gene7771	2.14892	0.00746776	LOC106601393	106601393	envoplakin-like	SO3	113.097
gene10821	1.89111	0.0276504	LOC106604175	106604175	solute carrier family 25 member 48-like	SO3	692.189
gene12202	2.85054	0.0096206	LOC106605546	106605546	squalene monooxygenase-like	SO3	11.0546
gene12223	3.68122	0.00123033	LOC106605569	106605569	carcinoembryonic antigen-related cell adhesion molecule 1-like	SO3	44.2184
gene14187	2.85758	0.0444111	LOC106607515	106607515	putative cell agglutination protein 1742.01	SO3	86.7362
gene18183	1.42637	5.99815e-05	leg3	100195804	Galectin-3	SO3	2495.79
gene19318	4.55359	5.36349e-05	LOC106612300	106612300	ES1 protein homolog, mitochondrial-like	SO3	2659.06
gene19504	3.61567	1.19752e-05	LOC106612508	106612508	uncharacterized LOC106612508	SO3	738.108
gene21025	3.23212	3.06406e-12	LOC106613965	106613965	dimethylaniline monooxygenase [N-oxide-forming] 5-like	SO3	2433.71
gene24168	4.49771	8.55951e-06	LOC106563210	106563210	sodium/glucose cotransporter 1-like	SO3	14.456
gene24673	1.81179	0.0226229	alox5ap	100286557	arachidonate 5-lipoxygenase activating protein	SO3	664.127
gene25574	4.47931	4.40851e-16	LOC106564727	106564727	calpain-9-like	SO3	55.273
gene26573	2.9605	3.46548e-08	LOC106565917	106565917	serine-rich adhesin for platelets-like	SO3	124.152
gene26803	1.92486	0.0161696	LOC106565709	106565709	tumor necrosis factor receptor superfamily member 1B-like	SO3	566.336
gene27703	1.94851	0.00027335	slc6a6	100136527	solute carrier family 6 (neurotransmitter transporter, taurine), member 6	SO3	11681.3
gene28513	1.92107	0.00410464	LOC106567405	106567405	carbohydrate-responsive element-binding protein-like	SO3	105.444
gene29170	2.14101	0.013167	LOC106568078	106568078	unconventional myosin-XVIIIa-like	SO3	64.6269
gene30418	3.77832	6.27374e-05	LOC100136439	100136439	cathelicidin antimicrobial peptide	SO3	555.281
gene31158	1.74247	0.00191807	LOC106569982	106569982	carcinoembryonic antigen-related cell adhesion molecule 6-like	SO3	202.384
gene33482	2.40749	0.0403587	LOC106571998	106571998	NAD kinase-like	SO3	14.456
gene34103	1.9961	0.0016556	LOC106572957	106572957	transketolase-like	SO3	261.909
gene34834	2.71354	0.000563431	LOC106573639	106573639	phosphatidylcholine-sterol acyltransferase-like	SO3	85.0354
gene36150	1.68248	0.0106192	LOC106575136	106575136	dual specificity protein phosphatase 19-like	SO3	392.013
gene36280	2.26117	0.00130032	LOC106575194	106575194	phospholipase A2 inhibitor 31 kDa subunit-like	SO3	96.0901
gene37921	5.44245	1.03614e-16	LOC106576775	106576775	cysteine sulfinic acid decarboxylase-like	SO3	6328.34
gene38633	2.70248	2.82971e-09	LOC106577537	106577537	ependymin-like	SO3	1316.35
gene38727	2.07185	0.00316156	LOC106577610	106577610	peroxisome proliferator-activated receptor gamma coactivator 1-alpha-like	SO3	94.3893
gene39606	2.27848	1.12094e-05	vim	100195446	vimentin	SO3	1616.52
gene39805	2.60549	1.89863e-06	LOC106578717	106578717	uncharacterized LOC106578717	SO3	1114.81
gene40030	1.99799	0.0219328	LOC106578920	106578920	uncharacterized LOC106578920	SO3	768.72
gene41772	1.70927	0.000282837	LOC106580620	106580620	succinyl-CoA:3-ketoacid coenzyme A transferase 1, mitochondrial-like	SO3	220.242
gene43113	1.8956	0.00905879	LOC106581954	106581954	UDP-glucuronosyltransferase-like	SO3	1386.93
gene45354	1.92514	0.0187049	LOC100136418	100136418	GDP-L-fucose synthase	SO3	1628.43
gene45485	2.0116	0.0155525	dhcr24	106584213	24-dehydrocholesterol reductase	SO3	77.3823
gene45575	1.79187	0.00905879	LOC106584335	106584335	glutamate--cysteine ligase regulatory subunit-like	SO3	729.604
gene45993	3.60017	4.04559e-05	LOC106584698	106584698	dual oxidase 2-like	SO3	3246.65
gene46585	4.80285	1.02923e-08	lincr	100195784	E3 ubiquitin-protein ligase LINCR	SO3	65.4773
gene47032	3.56021	0.00105047	LOC106585759	106585759	arrestin domain-containing protein 3-like	SO3	17.0071
gene48634	2.51707	8.55951e-06	LOC106587407	106587407	uncharacterized LOC106587407	SO3	8027.35
gene49988	1.6642	0.0403587	LOC106588568	106588568	lanosterol 14-alpha demethylase	SO3	865.661
gene50544	4.80977	5.18946e-15	LOC106588966	106588966	serine-aspartate repeat-containing protein F-like	SO3	132.655
gene56580	6.08208	6.34413e-11	gadl1	100380811	glutamate decarboxylase like 1	SO3	448.137
gene54768	1.80061	0.0480648	LOC106594083	106594083	serine/threonine-protein kinase Sgk1	SO3	146.261
gene61616	6.28817	1.0435e-07	LOC106594092	106594092	acidic amino acid decarboxylase GADL1-like	SO3	500.008
gene1272	1.57132	0.0091921	gsto1	100196443	glutathione S-transferase omega 1	SO4	6011.96
gene1373	1.71853	0.0091921	LOC106608097	106608097	sulfotransferase 6B1-like	SO4	562.047
gene2210	3.49702	0.00027335	LOC106562875	106562875	SERTA domain-containing protein 2-like	SO4	23.2571
gene3045	2.06384	0.0184201	LOC100136365	100136365	lysozyme C II	SO4	4556.45
gene3624	1.69183	0.000676109	gapdh	100136417	glyceraldehyde-3-phosphate dehydrogenase	SO4	2312.14
gene4020	1.97375	0.00136745	LOC106580392	106580392	annexin A2-like	SO4	552.356
gene4735	1.93112	0.000563431	LOC106587379	106587379	zinc finger protein Gfi-1b-like	SO4	810.122
gene6573	4.33804	0.0332347	LOC100136453	100136453	cathelicidin	SO4	154.078
gene7073	3.63611	0.0426412	LOC106600702	106600702	transmembrane protease serine 9-like	SO4	343.042
gene7771	2.14892	0.00746776	LOC106601393	106601393	envoplakin-like	SO4	64.9261
gene10821	1.89111	0.0276504	LOC106604175	106604175	solute carrier family 25 member 48-like	SO4	825.627
gene12202	2.85054	0.0096206	LOC106605546	106605546	squalene monooxygenase-like	SO4	58.1427
gene12223	3.68122	0.00123033	LOC106605569	106605569	carcinoembryonic antigen-related cell adhesion molecule 1-like	SO4	281.992
gene14187	2.85758	0.0444111	LOC106607515	106607515	putative cell agglutination protein 1742.01	SO4	299.435
gene18183	1.42637	5.99815e-05	leg3	100195804	Galectin-3	SO4	3584.5
gene19318	4.55359	5.36349e-05	LOC106612300	106612300	ES1 protein homolog, mitochondrial-like	SO4	4670.8
gene19504	3.61567	1.19752e-05	LOC106612508	106612508	uncharacterized LOC106612508	SO4	4023.48
gene21025	3.23212	3.06406e-12	LOC106613965	106613965	dimethylaniline monooxygenase [N-oxide-forming] 5-like	SO4	1180.3
gene24168	4.49771	8.55951e-06	LOC106563210	106563210	sodium/glucose cotransporter 1-like	SO4	44.5761
gene24673	1.81179	0.0226229	alox5ap	100286557	arachidonate 5-lipoxygenase activating protein	SO4	1033.97
gene25574	4.47931	4.40851e-16	LOC106564727	106564727	calpain-9-like	SO4	375.021
gene26573	2.9605	3.46548e-08	LOC106565917	106565917	serine-rich adhesin for platelets-like	SO4	223.85
gene26803	1.92486	0.0161696	LOC106565709	106565709	tumor necrosis factor receptor superfamily member 1B-like	SO4	264.55
gene27703	1.94851	0.00027335	slc6a6	100136527	solute carrier family 6 (neurotransmitter transporter, taurine), member 6	SO4	7583.75
gene28513	1.92107	0.00410464	LOC106567405	106567405	carbohydrate-responsive element-binding protein-like	SO4	299.435
gene29170	2.14101	0.013167	LOC106568078	106568078	unconventional myosin-XVIIIa-like	SO4	69.7713
gene30418	3.77832	6.27374e-05	LOC100136439	100136439	cathelicidin antimicrobial peptide	SO4	412.814
gene31158	1.74247	0.00191807	LOC106569982	106569982	carcinoembryonic antigen-related cell adhesion molecule 6-like	SO4	327.537
gene33482	2.40749	0.0403587	LOC106571998	106571998	NAD kinase-like	SO4	26.1642
gene34103	1.9961	0.0016556	LOC106572957	106572957	transketolase-like	SO4	545.573
gene34834	2.71354	0.000563431	LOC106573639	106573639	phosphatidylcholine-sterol acyltransferase-like	SO4	118.224
gene36150	1.68248	0.0106192	LOC106575136	106575136	dual specificity protein phosphatase 19-like	SO4	536.851
gene36280	2.26117	0.00130032	LOC106575194	106575194	phospholipase A2 inhibitor 31 kDa subunit-like	SO4	98.8427
gene37921	5.44245	1.03614e-16	LOC106576775	106576775	cysteine sulfinic acid decarboxylase-like	SO4	3490.5
gene38633	2.70248	2.82971e-09	LOC106577537	106577537	ependymin-like	SO4	3956.61
gene38727	2.07185	0.00316156	LOC106577610	106577610	peroxisome proliferator-activated receptor gamma coactivator 1-alpha-like	SO4	98.8427
gene39606	2.27848	1.12094e-05	vim	100195446	vimentin	SO4	857.606
gene39805	2.60549	1.89863e-06	LOC106578717	106578717	uncharacterized LOC106578717	SO4	705.465
gene40030	1.99799	0.0219328	LOC106578920	106578920	uncharacterized LOC106578920	SO4	594.025
gene41772	1.70927	0.000282837	LOC106580620	106580620	succinyl-CoA:3-ketoacid coenzyme A transferase 1, mitochondrial-like	SO4	299.435
gene43113	1.8956	0.00905879	LOC106581954	106581954	UDP-glucuronosyltransferase-like	SO4	1315
gene45354	1.92514	0.0187049	LOC100136418	100136418	GDP-L-fucose synthase	SO4	7295.95
gene45485	2.0116	0.0155525	dhcr24	106584213	24-dehydrocholesterol reductase	SO4	334.321
gene45575	1.79187	0.00905879	LOC106584335	106584335	glutamate--cysteine ligase regulatory subunit-like	SO4	1787.89
gene45993	3.60017	4.04559e-05	LOC106584698	106584698	dual oxidase 2-like	SO4	4134.92
gene46585	4.80285	1.02923e-08	lincr	100195784	E3 ubiquitin-protein ligase LINCR	SO4	123.069
gene47032	3.56021	0.00105047	LOC106585759	106585759	arrestin domain-containing protein 3-like	SO4	94.9665
gene48634	2.51707	8.55951e-06	LOC106587407	106587407	uncharacterized LOC106587407	SO4	2049.53
gene49988	1.6642	0.0403587	LOC106588568	106588568	lanosterol 14-alpha demethylase	SO4	1247.16
gene50544	4.80977	5.18946e-15	LOC106588966	106588966	serine-aspartate repeat-containing protein F-like	SO4	155.047
gene56580	6.08208	6.34413e-11	gadl1	100380811	glutamate decarboxylase like 1	SO4	332.383
gene54768	1.80061	0.0480648	LOC106594083	106594083	serine/threonine-protein kinase Sgk1	SO4	402.154
gene61616	6.28817	1.0435e-07	LOC106594092	106594092	acidic amino acid decarboxylase GADL1-like	SO4	538.789
gene1272	1.57132	0.0091921	gsto1	100196443	glutathione S-transferase omega 1	SO5	8651.6
gene1373	1.71853	0.0091921	LOC106608097	106608097	sulfotransferase 6B1-like	SO5	1104.12
gene2210	3.49702	0.00027335	LOC106562875	106562875	SERTA domain-containing protein 2-like	SO5	35.2592
gene3045	2.06384	0.0184201	LOC100136365	100136365	lysozyme C II	SO5	7337.95
gene3624	1.69183	0.000676109	gapdh	100136417	glyceraldehyde-3-phosphate dehydrogenase	SO5	1333.81
gene4020	1.97375	0.00136745	LOC106580392	106580392	annexin A2-like	SO5	615.525
gene4735	1.93112	0.000563431	LOC106587379	106587379	zinc finger protein Gfi-1b-like	SO5	453.333
gene6573	4.33804	0.0332347	LOC100136453	100136453	cathelicidin	SO5	455.348
gene7073	3.63611	0.0426412	LOC106600702	106600702	transmembrane protease serine 9-like	SO5	2571.91
gene7771	2.14892	0.00746776	LOC106601393	106601393	envoplakin-like	SO5	69.511
gene10821	1.89111	0.0276504	LOC106604175	106604175	solute carrier family 25 member 48-like	SO5	591.347
gene12202	2.85054	0.0096206	LOC106605546	106605546	squalene monooxygenase-like	SO5	32.237
gene12223	3.68122	0.00123033	LOC106605569	106605569	carcinoembryonic antigen-related cell adhesion molecule 1-like	SO5	248.829
gene14187	2.85758	0.0444111	LOC106607515	106607515	putative cell agglutination protein 1742.01	SO5	264.948
gene18183	1.42637	5.99815e-05	leg3	100195804	Galectin-3	SO5	3489.66
gene19318	4.55359	5.36349e-05	LOC106612300	106612300	ES1 protein homolog, mitochondrial-like	SO5	48260.8
gene19504	3.61567	1.19752e-05	LOC106612508	106612508	uncharacterized LOC106612508	SO5	7705.65
gene21025	3.23212	3.06406e-12	LOC106613965	106613965	dimethylaniline monooxygenase [N-oxide-forming] 5-like	SO5	980.206
gene24168	4.49771	8.55951e-06	LOC106563210	106563210	sodium/glucose cotransporter 1-like	SO5	66.4888
gene24673	1.81179	0.0226229	alox5ap	100286557	arachidonate 5-lipoxygenase activating protein	SO5	1153.48
gene25574	4.47931	4.40851e-16	LOC106564727	106564727	calpain-9-like	SO5	382.814
gene26573	2.9605	3.46548e-08	LOC106565917	106565917	serine-rich adhesin for platelets-like	SO5	309.274
gene26803	1.92486	0.0161696	LOC106565709	106565709	tumor necrosis factor receptor superfamily member 1B-like	SO5	264.948
gene27703	1.94851	0.00027335	slc6a6	100136527	solute carrier family 6 (neurotransmitter transporter, taurine), member 6	SO5	5070.28
gene28513	1.92107	0.00410464	LOC106567405	106567405	carbohydrate-responsive element-binding protein-like	SO5	180.326
gene29170	2.14101	0.013167	LOC106568078	106568078	unconventional myosin-XVIIIa-like	SO5	120.889
gene30418	3.77832	6.27374e-05	LOC100136439	100136439	cathelicidin antimicrobial peptide	SO5	1861.69
gene31158	1.74247	0.00191807	LOC106569982	106569982	carcinoembryonic antigen-related cell adhesion molecule 6-like	SO5	437.214
gene33482	2.40749	0.0403587	LOC106571998	106571998	NAD kinase-like	SO5	39.2888
gene34103	1.9961	0.0016556	LOC106572957	106572957	transketolase-like	SO5	906.666
gene34834	2.71354	0.000563431	LOC106573639	106573639	phosphatidylcholine-sterol acyltransferase-like	SO5	164.207
gene36150	1.68248	0.0106192	LOC106575136	106575136	dual specificity protein phosphatase 19-like	SO5	404.977
gene36280	2.26117	0.00130032	LOC106575194	106575194	phospholipase A2 inhibitor 31 kDa subunit-like	SO5	153.126
gene37921	5.44245	1.03614e-16	LOC106576775	106576775	cysteine sulfinic acid decarboxylase-like	SO5	5890.3
gene38633	2.70248	2.82971e-09	LOC106577537	106577537	ependymin-like	SO5	4218.01
gene38727	2.07185	0.00316156	LOC106577610	106577610	peroxisome proliferator-activated receptor gamma coactivator 1-alpha-like	SO5	122.904
gene39606	2.27848	1.12094e-05	vim	100195446	vimentin	SO5	957.036
gene39805	2.60549	1.89863e-06	LOC106578717	106578717	uncharacterized LOC106578717	SO5	1433.54
gene40030	1.99799	0.0219328	LOC106578920	106578920	uncharacterized LOC106578920	SO5	591.347
gene41772	1.70927	0.000282837	LOC106580620	106580620	succinyl-CoA:3-ketoacid coenzyme A transferase 1, mitochondrial-like	SO5	245.807
gene43113	1.8956	0.00905879	LOC106581954	106581954	UDP-glucuronosyltransferase-like	SO5	2885.21
gene45354	1.92514	0.0187049	LOC100136418	100136418	GDP-L-fucose synthase	SO5	4699.55
gene45485	2.0116	0.0155525	dhcr24	106584213	24-dehydrocholesterol reductase	SO5	209.541
gene45575	1.79187	0.00905879	LOC106584335	106584335	glutamate--cysteine ligase regulatory subunit-like	SO5	2407.7
gene45993	3.60017	4.04559e-05	LOC106584698	106584698	dual oxidase 2-like	SO5	9181.5
gene46585	4.80285	1.02923e-08	lincr	100195784	E3 ubiquitin-protein ligase LINCR	SO5	25.1852
gene47032	3.56021	0.00105047	LOC106585759	106585759	arrestin domain-containing protein 3-like	SO5	58.4296
gene48634	2.51707	8.55951e-06	LOC106587407	106587407	uncharacterized LOC106587407	SO5	5403.73
gene49988	1.6642	0.0403587	LOC106588568	106588568	lanosterol 14-alpha demethylase	SO5	824.058
gene50544	4.80977	5.18946e-15	LOC106588966	106588966	serine-aspartate repeat-containing protein F-like	SO5	188.385
gene56580	6.08208	6.34413e-11	gadl1	100380811	glutamate decarboxylase like 1	SO5	62.4592
gene54768	1.80061	0.0480648	LOC106594083	106594083	serine/threonine-protein kinase Sgk1	SO5	157.155
gene61616	6.28817	1.0435e-07	LOC106594092	106594092	acidic amino acid decarboxylase GADL1-like	SO5	24.1778
gene1272	1.57132	0.0091921	gsto1	100196443	glutathione S-transferase omega 1	SO6	5776.44
gene1373	1.71853	0.0091921	LOC106608097	106608097	sulfotransferase 6B1-like	SO6	662.982
gene2210	3.49702	0.00027335	LOC106562875	106562875	SERTA domain-containing protein 2-like	SO6	11.7169
gene3045	2.06384	0.0184201	LOC100136365	100136365	lysozyme C II	SO6	1858.11
gene3624	1.69183	0.000676109	gapdh	100136417	glyceraldehyde-3-phosphate dehydrogenase	SO6	1355.26
gene4020	1.97375	0.00136745	LOC106580392	106580392	annexin A2-like	SO6	608.303
gene4735	1.93112	0.000563431	LOC106587379	106587379	zinc finger protein Gfi-1b-like	SO6	607.327
gene6573	4.33804	0.0332347	LOC100136453	100136453	cathelicidin	SO6	86.9005
gene7073	3.63611	0.0426412	LOC106600702	106600702	transmembrane protease serine 9-like	SO6	1258.59
gene7771	2.14892	0.00746776	LOC106601393	106601393	envoplakin-like	SO6	113.264
gene10821	1.89111	0.0276504	LOC106604175	106604175	solute carrier family 25 member 48-like	SO6	340.767
gene12202	2.85054	0.0096206	LOC106605546	106605546	squalene monooxygenase-like	SO6	55.6554
gene12223	3.68122	0.00123033	LOC106605569	106605569	carcinoembryonic antigen-related cell adhesion molecule 1-like	SO6	68.3487
gene14187	2.85758	0.0444111	LOC106607515	106607515	putative cell agglutination protein 1742.01	SO6	277.3
gene18183	1.42637	5.99815e-05	leg3	100195804	Galectin-3	SO6	3088.38
gene19318	4.55359	5.36349e-05	LOC106612300	106612300	ES1 protein homolog, mitochondrial-like	SO6	18838.8
gene19504	3.61567	1.19752e-05	LOC106612508	106612508	uncharacterized LOC106612508	SO6	3367.64
gene21025	3.23212	3.06406e-12	LOC106613965	106613965	dimethylaniline monooxygenase [N-oxide-forming] 5-like	SO6	770.387
gene24168	4.49771	8.55951e-06	LOC106563210	106563210	sodium/glucose cotransporter 1-like	SO6	84.9476
gene24673	1.81179	0.0226229	alox5ap	100286557	arachidonate 5-lipoxygenase activating protein	SO6	1018.4
gene25574	4.47931	4.40851e-16	LOC106564727	106564727	calpain-9-like	SO6	221.645
gene26573	2.9605	3.46548e-08	LOC106565917	106565917	serine-rich adhesin for platelets-like	SO6	81.042
gene26803	1.92486	0.0161696	LOC106565709	106565709	tumor necrosis factor receptor superfamily member 1B-like	SO6	140.603
gene27703	1.94851	0.00027335	slc6a6	100136527	solute carrier family 6 (neurotransmitter transporter, taurine), member 6	SO6	6555.61
gene28513	1.92107	0.00410464	LOC106567405	106567405	carbohydrate-responsive element-binding protein-like	SO6	125.957
gene29170	2.14101	0.013167	LOC106568078	106568078	unconventional myosin-XVIIIa-like	SO6	41.9856
gene30418	3.77832	6.27374e-05	LOC100136439	100136439	cathelicidin antimicrobial peptide	SO6	241.173
gene31158	1.74247	0.00191807	LOC106569982	106569982	carcinoembryonic antigen-related cell adhesion molecule 6-like	SO6	410.092
gene33482	2.40749	0.0403587	LOC106571998	106571998	NAD kinase-like	SO6	35.1507
gene34103	1.9961	0.0016556	LOC106572957	106572957	transketolase-like	SO6	930.518
gene34834	2.71354	0.000563431	LOC106573639	106573639	phosphatidylcholine-sterol acyltransferase-like	SO6	57.6082
gene36150	1.68248	0.0106192	LOC106575136	106575136	dual specificity protein phosphatase 19-like	SO6	296.829
gene36280	2.26117	0.00130032	LOC106575194	106575194	phospholipase A2 inhibitor 31 kDa subunit-like	SO6	54.6789
gene37921	5.44245	1.03614e-16	LOC106576775	106576775	cysteine sulfinic acid decarboxylase-like	SO6	6772.38
gene38633	2.70248	2.82971e-09	LOC106577537	106577537	ependymin-like	SO6	2608.97
gene38727	2.07185	0.00316156	LOC106577610	106577610	peroxisome proliferator-activated receptor gamma coactivator 1-alpha-like	SO6	108.381
gene39606	2.27848	1.12094e-05	vim	100195446	vimentin	SO6	910.014
gene39805	2.60549	1.89863e-06	LOC106578717	106578717	uncharacterized LOC106578717	SO6	844.594
gene40030	1.99799	0.0219328	LOC106578920	106578920	uncharacterized LOC106578920	SO6	1165.83
gene41772	1.70927	0.000282837	LOC106580620	106580620	succinyl-CoA:3-ketoacid coenzyme A transferase 1, mitochondrial-like	SO6	322.215
gene43113	1.8956	0.00905879	LOC106581954	106581954	UDP-glucuronosyltransferase-like	SO6	1144.35
gene45354	1.92514	0.0187049	LOC100136418	100136418	GDP-L-fucose synthase	SO6	4768.79
gene45485	2.0116	0.0155525	dhcr24	106584213	24-dehydrocholesterol reductase	SO6	266.56
gene45575	1.79187	0.00905879	LOC106584335	106584335	glutamate--cysteine ligase regulatory subunit-like	SO6	1608.15
gene45993	3.60017	4.04559e-05	LOC106584698	106584698	dual oxidase 2-like	SO6	7753.67
gene46585	4.80285	1.02923e-08	lincr	100195784	E3 ubiquitin-protein ligase LINCR	SO6	28.3159
gene47032	3.56021	0.00105047	LOC106585759	106585759	arrestin domain-containing protein 3-like	SO6	71.2779
gene48634	2.51707	8.55951e-06	LOC106587407	106587407	uncharacterized LOC106587407	SO6	5142.75
gene49988	1.6642	0.0403587	LOC106588568	106588568	lanosterol 14-alpha demethylase	SO6	935.401
gene50544	4.80977	5.18946e-15	LOC106588966	106588966	serine-aspartate repeat-containing protein F-like	SO6	420.833
gene56580	6.08208	6.34413e-11	gadl1	100380811	glutamate decarboxylase like 1	SO6	141.579
gene54768	1.80061	0.0480648	LOC106594083	106594083	serine/threonine-protein kinase Sgk1	SO6	198.211
gene61616	6.28817	1.0435e-07	LOC106594092	106594092	acidic amino acid decarboxylase GADL1-like	SO6	48.8205

## Sheet: Downregulated genes
Intestinal transcriptome reveals soy allergy-linked disturbances in solute transport mechanisms and metabolic pathways in Atlantic salmon
Viswanath Kiron, Youngjin Park, Prabhugouda Siriyappagouder, Dalia Dahle, Ghana Vasanth, Jorge Dias, Jorge M.O. Fernandes, Mette Sørensen, and Viviane Verlhac-Trichet
Supplementary Table 4. Details of differentially downregulated genes in the SO group compared to the CO group.
Gene_id	log2FoldChange	padj	Gene	Entrezid	Genenames	Samples	Counts
gene1839	-2.32187	5.09051e-05	LOC106611860	106611860	fatty acid desaturase 6-like	CO1	1547.3
gene2387	-1.92028	0.0270737	LOC106564838	106564838	inositol polyphosphate 5-phosphatase K-like	CO1	103.038
gene3534	-3.37298	3.14248e-12	LOC106575798	106575798	uncharacterized LOC106575798	CO1	149.794
gene3537	-3.21008	7.59926e-14	LOC106575853	106575853	chloride channel protein 1-like	CO1	94.379
gene6969	-2.65512	0.00863955	sez6l2	106600643	seizure related 6 homolog (mouse)-like 2	CO1	90.0497
gene7505	-1.65521	0.00687783	LOC106601077	106601077	hemoglobin subunit alpha	CO1	362.797
gene12122	-1.98454	0.0411438	LOC106605407	106605407	tubulin beta chain-like	CO1	86.5863
gene14021	-1.63486	0.0260537	LOC106607371	106607371	hemoglobin subunit beta-1-like	CO1	348.943
gene15626	-2.6958	0.0115526	LOC106608796	106608796	uncharacterized LOC106608796	CO1	90.9156
gene15628	-2.6279	0.0403587	LOC106608713	106608713	uncharacterized LOC106608713	CO1	76.1959
gene15890	-2.26041	0.000160362	LOC106608986	106608986	protein NDRG2	CO1	360.199
gene16381	-2.19612	3.09158e-10	LOC106609495	106609495	platelet glycoprotein 4-like	CO1	361.931
gene19740	-3.23384	0.000948509	LOC106612548	106612548	beta,beta-carotene 9',10'-oxygenase-like	CO1	38.098
gene22879	-2.30736	9.31253e-05	LOC106562049	106562049	Y+L amino acid transporter 2-like	CO1	82.257
gene25505	-2.37676	8.42136e-05	LOC106564720	106564720	C-X-C motif chemokine 11-like	CO1	96.9766
gene26325	-1.7519	0.00913234	LOC106565435	106565435	growth/differentiation factor 11-like	CO1	99.5742
gene27642	-1.83529	0.0187749	LOC106566566	106566566	solute carrier family 26 member 6-like	CO1	1931.74
gene29189	-1.52033	0.030085	LOC106568094	106568094	roundabout homolog 1-like	CO1	257.161
gene29814	-3.79801	2.63299e-05	LOC106568718	106568718	phosphoglucomutase-1-like	CO1	30.3052
gene30116	-2.61315	0.00128789	LOC100136455	100136455	zonadhesin-like	CO1	618.226
gene31843	-2.53354	0.000754355	slc6a19	100196793	solute carrier family 6 member 19	CO1	1875.46
gene33229	-2.68313	8.42136e-05	kcnab2	106572215	potassium voltage-gated channel subfamily A regulatory beta subunit 2	CO1	32.9028
gene34742	-2.40984	4.78779e-05	LOC100136589	100136589	metallothionein A	CO1	8353.84
gene34754	-3.14578	2.5355e-05	LOC106573714	106573714	uncharacterized LOC106573714	CO1	21.6466
gene35993	-5.06364	0.00078539	LOC106574917	106574917	transmembrane protein 41A-B-like	CO1	18.1831
gene40232	-1.89635	0.00441895	LOC106579279	106579279	redox-regulatory protein FAM213A-like	CO1	216.466
gene41657	-2.44729	0.00374268	LOC106580533	106580533	tenascin-like	CO1	22.5124
gene42268	-4.43173	0.00596819	LOC106581172	106581172	alpha-2-antiplasmin-like	CO1	103.038
gene42444	-4.16861	2.08907e-05	ret2	100286543	Retinol-binding protein II, cellular	CO1	1568.08
gene42565	-1.43495	0.0159236	ctsc	106581413	cathepsin C	CO1	277.076
gene43379	-3.94901	3.54401e-12	LOC106582229	106582229	serine-aspartate repeat-containing protein I-like	CO1	600.909
gene43590	-3.76707	0.0193522	LOC106582433	106582433	contactin-associated protein-like 5	CO1	38.098
gene44732	-1.92364	0.00936255	LOC106583428	106583428	retinol dehydrogenase 12-like	CO1	58.0128
gene50884	-1.93833	3.54082e-09	hecd2	100306843	Probable E3 ubiquitin-protein ligase HECTD2	CO1	827.765
gene52044	-2.61185	1.13653e-08	LOC106590508	106590508	uncharacterized LOC106590508	CO1	69.269
gene68085	-2.283	0.0255021	LOC106592935	106592935	chloride channel protein 2-like	CO1	15.5855
gene64474	-6.61355	0.000986053	LOC106599970	106599970	ferritin, middle subunit-like	CO1	142.001
gene75214	-3.46879	0.000192232	LOC106600117	106600117	sodium-dependent neutral amino acid transporter B(0)AT1-like	CO1	30.3052
gene1839	-2.32187	5.09051e-05	LOC106611860	106611860	fatty acid desaturase 6-like	CO3	1695.41
gene2387	-1.92028	0.0270737	LOC106564838	106564838	inositol polyphosphate 5-phosphatase K-like	CO3	81.7468
gene3534	-3.37298	3.14248e-12	LOC106575798	106575798	uncharacterized LOC106575798	CO3	189.249
gene3537	-3.21008	7.59926e-14	LOC106575853	106575853	chloride channel protein 1-like	CO3	167.973
gene6969	-2.65512	0.00863955	sez6l2	106600643	seizure related 6 homolog (mouse)-like 2	CO3	172.452
gene7505	-1.65521	0.00687783	LOC106601077	106601077	hemoglobin subunit alpha	CO3	648.375
gene12122	-1.98454	0.0411438	LOC106605407	106605407	tubulin beta chain-like	CO3	83.9864
gene14021	-1.63486	0.0260537	LOC106607371	106607371	hemoglobin subunit beta-1-like	CO3	487.121
gene15626	-2.6958	0.0115526	LOC106608796	106608796	uncharacterized LOC106608796	CO3	66.0693
gene15628	-2.6279	0.0403587	LOC106608713	106608713	uncharacterized LOC106608713	CO3	52.6315
gene15890	-2.26041	0.000160362	LOC106608986	106608986	protein NDRG2	CO3	350.503
gene16381	-2.19612	3.09158e-10	LOC106609495	106609495	platelet glycoprotein 4-like	CO3	508.398
gene19740	-3.23384	0.000948509	LOC106612548	106612548	beta,beta-carotene 9',10'-oxygenase-like	CO3	92.945
gene22879	-2.30736	9.31253e-05	LOC106562049	106562049	Y+L amino acid transporter 2-like	CO3	150.056
gene25505	-2.37676	8.42136e-05	LOC106564720	106564720	C-X-C motif chemokine 11-like	CO3	57.1108
gene26325	-1.7519	0.00913234	LOC106565435	106565435	growth/differentiation factor 11-like	CO3	144.457
gene27642	-1.83529	0.0187749	LOC106566566	106566566	solute carrier family 26 member 6-like	CO3	2811.87
gene29189	-1.52033	0.030085	LOC106568094	106568094	roundabout homolog 1-like	CO3	316.909
gene29814	-3.79801	2.63299e-05	LOC106568718	106568718	phosphoglucomutase-1-like	CO3	33.5946
gene30116	-2.61315	0.00128789	LOC100136455	100136455	zonadhesin-like	CO3	1458
gene31843	-2.53354	0.000754355	slc6a19	100196793	solute carrier family 6 member 19	CO3	2569.98
gene33229	-2.68313	8.42136e-05	kcnab2	106572215	potassium voltage-gated channel subfamily A regulatory beta subunit 2	CO3	33.5946
gene34742	-2.40984	4.78779e-05	LOC100136589	100136589	metallothionein A	CO3	10334.8
gene34754	-3.14578	2.5355e-05	LOC106573714	106573714	uncharacterized LOC106573714	CO3	26.8757
gene35993	-5.06364	0.00078539	LOC106574917	106574917	transmembrane protein 41A-B-like	CO3	13.4378
gene40232	-1.89635	0.00441895	LOC106579279	106579279	redox-regulatory protein FAM213A-like	CO3	298.992
gene41657	-2.44729	0.00374268	LOC106580533	106580533	tenascin-like	CO3	20.1567
gene42268	-4.43173	0.00596819	LOC106581172	106581172	alpha-2-antiplasmin-like	CO3	190.369
gene42444	-4.16861	2.08907e-05	ret2	100286543	Retinol-binding protein II, cellular	CO3	4721.16
gene42565	-1.43495	0.0159236	ctsc	106581413	cathepsin C	CO3	199.328
gene43379	-3.94901	3.54401e-12	LOC106582229	106582229	serine-aspartate repeat-containing protein I-like	CO3	1162.37
gene43590	-3.76707	0.0193522	LOC106582433	106582433	contactin-associated protein-like 5	CO3	164.613
gene44732	-1.92364	0.00936255	LOC106583428	106583428	retinol dehydrogenase 12-like	CO3	85.1062
gene50884	-1.93833	3.54082e-09	hecd2	100306843	Probable E3 ubiquitin-protein ligase HECTD2	CO3	1036.95
gene52044	-2.61185	1.13653e-08	LOC106590508	106590508	uncharacterized LOC106590508	CO3	83.9864
gene68085	-2.283	0.0255021	LOC106592935	106592935	chloride channel protein 2-like	CO3	39.1937
gene64474	-6.61355	0.000986053	LOC106599970	106599970	ferritin, middle subunit-like	CO3	3.35946
gene75214	-3.46879	0.000192232	LOC106600117	106600117	sodium-dependent neutral amino acid transporter B(0)AT1-like	CO3	40.3135
gene1839	-2.32187	5.09051e-05	LOC106611860	106611860	fatty acid desaturase 6-like	CO4	1611.92
gene2387	-1.92028	0.0270737	LOC106564838	106564838	inositol polyphosphate 5-phosphatase K-like	CO4	91.28
gene3534	-3.37298	3.14248e-12	LOC106575798	106575798	uncharacterized LOC106575798	CO4	170.113
gene3537	-3.21008	7.59926e-14	LOC106575853	106575853	chloride channel protein 1-like	CO4	149.367
gene6969	-2.65512	0.00863955	sez6l2	106600643	seizure related 6 homolog (mouse)-like 2	CO4	219.902
gene7505	-1.65521	0.00687783	LOC106601077	106601077	hemoglobin subunit alpha	CO4	564.276
gene12122	-1.98454	0.0411438	LOC106605407	106605407	tubulin beta chain-like	CO4	81.9445
gene14021	-1.63486	0.0260537	LOC106607371	106607371	hemoglobin subunit beta-1-like	CO4	424.245
gene15626	-2.6958	0.0115526	LOC106608796	106608796	uncharacterized LOC106608796	CO4	148.33
gene15628	-2.6279	0.0403587	LOC106608713	106608713	uncharacterized LOC106608713	CO4	113.063
gene15890	-2.26041	0.000160362	LOC106608986	106608986	protein NDRG2	CO4	241.685
gene16381	-2.19612	3.09158e-10	LOC106609495	106609495	platelet glycoprotein 4-like	CO4	283.175
gene19740	-3.23384	0.000948509	LOC106612548	106612548	beta,beta-carotene 9',10'-oxygenase-like	CO4	203.305
gene22879	-2.30736	9.31253e-05	LOC106562049	106562049	Y+L amino acid transporter 2-like	CO4	181.523
gene25505	-2.37676	8.42136e-05	LOC106564720	106564720	C-X-C motif chemokine 11-like	CO4	127.585
gene26325	-1.7519	0.00913234	LOC106565435	106565435	growth/differentiation factor 11-like	CO4	90.2427
gene27642	-1.83529	0.0187749	LOC106566566	106566566	solute carrier family 26 member 6-like	CO4	2112.92
gene29189	-1.52033	0.030085	LOC106568094	106568094	roundabout homolog 1-like	CO4	284.213
gene29814	-3.79801	2.63299e-05	LOC106568718	106568718	phosphoglucomutase-1-like	CO4	42.5282
gene30116	-2.61315	0.00128789	LOC100136455	100136455	zonadhesin-like	CO4	311.182
gene31843	-2.53354	0.000754355	slc6a19	100196793	solute carrier family 6 member 19	CO4	1345.34
gene33229	-2.68313	8.42136e-05	kcnab2	106572215	potassium voltage-gated channel subfamily A regulatory beta subunit 2	CO4	33.1927
gene34742	-2.40984	4.78779e-05	LOC100136589	100136589	metallothionein A	CO4	6196.67
gene34754	-3.14578	2.5355e-05	LOC106573714	106573714	uncharacterized LOC106573714	CO4	26.9691
gene35993	-5.06364	0.00078539	LOC106574917	106574917	transmembrane protein 41A-B-like	CO4	17.6336
gene40232	-1.89635	0.00441895	LOC106579279	106579279	redox-regulatory protein FAM213A-like	CO4	232.349
gene41657	-2.44729	0.00374268	LOC106580533	106580533	tenascin-like	CO4	23.8573
gene42268	-4.43173	0.00596819	LOC106581172	106581172	alpha-2-antiplasmin-like	CO4	173.225
gene42444	-4.16861	2.08907e-05	ret2	100286543	Retinol-binding protein II, cellular	CO4	2002.97
gene42565	-1.43495	0.0159236	ctsc	106581413	cathepsin C	CO4	279.026
gene43379	-3.94901	3.54401e-12	LOC106582229	106582229	serine-aspartate repeat-containing protein I-like	CO4	907.614
gene43590	-3.76707	0.0193522	LOC106582433	106582433	contactin-associated protein-like 5	CO4	43.5655
gene44732	-1.92364	0.00936255	LOC106583428	106583428	retinol dehydrogenase 12-like	CO4	65.3482
gene50884	-1.93833	3.54082e-09	hecd2	100306843	Probable E3 ubiquitin-protein ligase HECTD2	CO4	638.96
gene52044	-2.61185	1.13653e-08	LOC106590508	106590508	uncharacterized LOC106590508	CO4	93.3545
gene68085	-2.283	0.0255021	LOC106592935	106592935	chloride channel protein 2-like	CO4	43.5655
gene64474	-6.61355	0.000986053	LOC106599970	106599970	ferritin, middle subunit-like	CO4	151.442
gene75214	-3.46879	0.000192232	LOC106600117	106600117	sodium-dependent neutral amino acid transporter B(0)AT1-like	CO4	10.3727
gene1839	-2.32187	5.09051e-05	LOC106611860	106611860	fatty acid desaturase 6-like	CO5	1396.08
gene2387	-1.92028	0.0270737	LOC106564838	106564838	inositol polyphosphate 5-phosphatase K-like	CO5	87.2551
gene3534	-3.37298	3.14248e-12	LOC106575798	106575798	uncharacterized LOC106575798	CO5	141.672
gene3537	-3.21008	7.59926e-14	LOC106575853	106575853	chloride channel protein 1-like	CO5	116.34
gene6969	-2.65512	0.00863955	sez6l2	106600643	seizure related 6 homolog (mouse)-like 2	CO5	72.2435
gene7505	-1.65521	0.00687783	LOC106601077	106601077	hemoglobin subunit alpha	CO5	328.38
gene12122	-1.98454	0.0411438	LOC106605407	106605407	tubulin beta chain-like	CO5	78.8111
gene14021	-1.63486	0.0260537	LOC106607371	106607371	hemoglobin subunit beta-1-like	CO5	266.457
gene15626	-2.6958	0.0115526	LOC106608796	106608796	uncharacterized LOC106608796	CO5	103.205
gene15628	-2.6279	0.0403587	LOC106608713	106608713	uncharacterized LOC106608713	CO5	75.9964
gene15890	-2.26041	0.000160362	LOC106608986	106608986	protein NDRG2	CO5	380.92
gene16381	-2.19612	3.09158e-10	LOC106609495	106609495	platelet glycoprotein 4-like	CO5	328.38
gene19740	-3.23384	0.000948509	LOC106612548	106612548	beta,beta-carotene 9',10'-oxygenase-like	CO5	44.0967
gene22879	-2.30736	9.31253e-05	LOC106562049	106562049	Y+L amino acid transporter 2-like	CO5	108.834
gene25505	-2.37676	8.42136e-05	LOC106564720	106564720	C-X-C motif chemokine 11-like	CO5	87.2551
gene26325	-1.7519	0.00913234	LOC106565435	106565435	growth/differentiation factor 11-like	CO5	106.958
gene27642	-1.83529	0.0187749	LOC106566566	106566566	solute carrier family 26 member 6-like	CO5	1939.32
gene29189	-1.52033	0.030085	LOC106568094	106568094	roundabout homolog 1-like	CO5	241.124
gene29814	-3.79801	2.63299e-05	LOC106568718	106568718	phosphoglucomutase-1-like	CO5	15.9499
gene30116	-2.61315	0.00128789	LOC100136455	100136455	zonadhesin-like	CO5	713.053
gene31843	-2.53354	0.000754355	slc6a19	100196793	solute carrier family 6 member 19	CO5	1812.66
gene33229	-2.68313	8.42136e-05	kcnab2	106572215	potassium voltage-gated channel subfamily A regulatory beta subunit 2	CO5	36.5909
gene34742	-2.40984	4.78779e-05	LOC100136589	100136589	metallothionein A	CO5	6518.8
gene34754	-3.14578	2.5355e-05	LOC106573714	106573714	uncharacterized LOC106573714	CO5	33.7762
gene35993	-5.06364	0.00078539	LOC106574917	106574917	transmembrane protein 41A-B-like	CO5	14.0734
gene40232	-1.89635	0.00441895	LOC106579279	106579279	redox-regulatory protein FAM213A-like	CO5	237.372
gene41657	-2.44729	0.00374268	LOC106580533	106580533	tenascin-like	CO5	30.0233
gene42268	-4.43173	0.00596819	LOC106581172	106581172	alpha-2-antiplasmin-like	CO5	93.8227
gene42444	-4.16861	2.08907e-05	ret2	100286543	Retinol-binding protein II, cellular	CO5	1377.32
gene42565	-1.43495	0.0159236	ctsc	106581413	cathepsin C	CO5	270.209
gene43379	-3.94901	3.54401e-12	LOC106582229	106582229	serine-aspartate repeat-containing protein I-like	CO5	609.848
gene43590	-3.76707	0.0193522	LOC106582433	106582433	contactin-associated protein-like 5	CO5	28.1468
gene44732	-1.92364	0.00936255	LOC106583428	106583428	retinol dehydrogenase 12-like	CO5	62.8612
gene50884	-1.93833	3.54082e-09	hecd2	100306843	Probable E3 ubiquitin-protein ligase HECTD2	CO5	714.929
gene52044	-2.61185	1.13653e-08	LOC106590508	106590508	uncharacterized LOC106590508	CO5	68.4906
gene68085	-2.283	0.0255021	LOC106592935	106592935	chloride channel protein 2-like	CO5	26.2704
gene64474	-6.61355	0.000986053	LOC106599970	106599970	ferritin, middle subunit-like	CO5	111.649
gene75214	-3.46879	0.000192232	LOC106600117	106600117	sodium-dependent neutral amino acid transporter B(0)AT1-like	CO5	46.9114
gene1839	-2.32187	5.09051e-05	LOC106611860	106611860	fatty acid desaturase 6-like	CO6	1897.81
gene2387	-1.92028	0.0270737	LOC106564838	106564838	inositol polyphosphate 5-phosphatase K-like	CO6	47.3969
gene3534	-3.37298	3.14248e-12	LOC106575798	106575798	uncharacterized LOC106575798	CO6	360.797
gene3537	-3.21008	7.59926e-14	LOC106575853	106575853	chloride channel protein 1-like	CO6	214.737
gene6969	-2.65512	0.00863955	sez6l2	106600643	seizure related 6 homolog (mouse)-like 2	CO6	313.4
gene7505	-1.65521	0.00687783	LOC106601077	106601077	hemoglobin subunit alpha	CO6	461.394
gene12122	-1.98454	0.0411438	LOC106605407	106605407	tubulin beta chain-like	CO6	28.0512
gene14021	-1.63486	0.0260537	LOC106607371	106607371	hemoglobin subunit beta-1-like	CO6	330.811
gene15626	-2.6958	0.0115526	LOC106608796	106608796	uncharacterized LOC106608796	CO6	302.76
gene15628	-2.6279	0.0403587	LOC106608713	106608713	uncharacterized LOC106608713	CO6	254.396
gene15890	-2.26041	0.000160362	LOC106608986	106608986	protein NDRG2	CO6	541.679
gene16381	-2.19612	3.09158e-10	LOC106609495	106609495	platelet glycoprotein 4-like	CO6	276.643
gene19740	-3.23384	0.000948509	LOC106612548	106612548	beta,beta-carotene 9',10'-oxygenase-like	CO6	33.8549
gene22879	-2.30736	9.31253e-05	LOC106562049	106562049	Y+L amino acid transporter 2-like	CO6	196.359
gene25505	-2.37676	8.42136e-05	LOC106564720	106564720	C-X-C motif chemokine 11-like	CO6	65.7753
gene26325	-1.7519	0.00913234	LOC106565435	106565435	growth/differentiation factor 11-like	CO6	146.06
gene27642	-1.83529	0.0187749	LOC106566566	106566566	solute carrier family 26 member 6-like	CO6	3074.99
gene29189	-1.52033	0.030085	LOC106568094	106568094	roundabout homolog 1-like	CO6	296.956
gene29814	-3.79801	2.63299e-05	LOC106568718	106568718	phosphoglucomutase-1-like	CO6	71.579
gene30116	-2.61315	0.00128789	LOC100136455	100136455	zonadhesin-like	CO6	1437.38
gene31843	-2.53354	0.000754355	slc6a19	100196793	solute carrier family 6 member 19	CO6	2422.08
gene33229	-2.68313	8.42136e-05	kcnab2	106572215	potassium voltage-gated channel subfamily A regulatory beta subunit 2	CO6	43.5278
gene34742	-2.40984	4.78779e-05	LOC100136589	100136589	metallothionein A	CO6	5473.86
gene34754	-3.14578	2.5355e-05	LOC106573714	106573714	uncharacterized LOC106573714	CO6	37.7241
gene35993	-5.06364	0.00078539	LOC106574917	106574917	transmembrane protein 41A-B-like	CO6	19.3457
gene40232	-1.89635	0.00441895	LOC106579279	106579279	redox-regulatory protein FAM213A-like	CO6	374.339
gene41657	-2.44729	0.00374268	LOC106580533	106580533	tenascin-like	CO6	25.1494
gene42268	-4.43173	0.00596819	LOC106581172	106581172	alpha-2-antiplasmin-like	CO6	504.922
gene42444	-4.16861	2.08907e-05	ret2	100286543	Retinol-binding protein II, cellular	CO6	3102.08
gene42565	-1.43495	0.0159236	ctsc	106581413	cathepsin C	CO6	227.312
gene43379	-3.94901	3.54401e-12	LOC106582229	106582229	serine-aspartate repeat-containing protein I-like	CO6	724.495
gene43590	-3.76707	0.0193522	LOC106582433	106582433	contactin-associated protein-like 5	CO6	221.508
gene44732	-1.92364	0.00936255	LOC106583428	106583428	retinol dehydrogenase 12-like	CO6	84.1537
gene50884	-1.93833	3.54082e-09	hecd2	100306843	Probable E3 ubiquitin-protein ligase HECTD2	CO6	779.631
gene52044	-2.61185	1.13653e-08	LOC106590508	106590508	uncharacterized LOC106590508	CO6	49.3315
gene68085	-2.283	0.0255021	LOC106592935	106592935	chloride channel protein 2-like	CO6	31.9204
gene64474	-6.61355	0.000986053	LOC106599970	106599970	ferritin, middle subunit-like	CO6	3.86913
gene75214	-3.46879	0.000192232	LOC106600117	106600117	sodium-dependent neutral amino acid transporter B(0)AT1-like	CO6	62.8734
gene1839	-2.32187	5.09051e-05	LOC106611860	106611860	fatty acid desaturase 6-like	SO1	501.355
gene2387	-1.92028	0.0270737	LOC106564838	106564838	inositol polyphosphate 5-phosphatase K-like	SO1	29.8289
gene3534	-3.37298	3.14248e-12	LOC106575798	106575798	uncharacterized LOC106575798	SO1	18.3562
gene3537	-3.21008	7.59926e-14	LOC106575853	106575853	chloride channel protein 1-like	SO1	14.9145
gene6969	-2.65512	0.00863955	sez6l2	106600643	seizure related 6 homolog (mouse)-like 2	SO1	42.4488
gene7505	-1.65521	0.00687783	LOC106601077	106601077	hemoglobin subunit alpha	SO1	159.47
gene12122	-1.98454	0.0411438	LOC106605407	106605407	tubulin beta chain-like	SO1	20.6508
gene14021	-1.63486	0.0260537	LOC106607371	106607371	hemoglobin subunit beta-1-like	SO1	127.346
gene15626	-2.6958	0.0115526	LOC106608796	106608796	uncharacterized LOC106608796	SO1	20.6508
gene15628	-2.6279	0.0403587	LOC106608713	106608713	uncharacterized LOC106608713	SO1	24.0926
gene15890	-2.26041	0.000160362	LOC106608986	106608986	protein NDRG2	SO1	87.1922
gene16381	-2.19612	3.09158e-10	LOC106609495	106609495	platelet glycoprotein 4-like	SO1	74.5723
gene19740	-3.23384	0.000948509	LOC106612548	106612548	beta,beta-carotene 9',10'-oxygenase-like	SO1	3.4418
gene22879	-2.30736	9.31253e-05	LOC106562049	106562049	Y+L amino acid transporter 2-like	SO1	24.0926
gene25505	-2.37676	8.42136e-05	LOC106564720	106564720	C-X-C motif chemokine 11-like	SO1	13.7672
gene26325	-1.7519	0.00913234	LOC106565435	106565435	growth/differentiation factor 11-like	SO1	50.4797
gene27642	-1.83529	0.0187749	LOC106566566	106566566	solute carrier family 26 member 6-like	SO1	401.543
gene29189	-1.52033	0.030085	LOC106568094	106568094	roundabout homolog 1-like	SO1	128.494
gene29814	-3.79801	2.63299e-05	LOC106568718	106568718	phosphoglucomutase-1-like	SO1	4.58906
gene30116	-2.61315	0.00128789	LOC100136455	100136455	zonadhesin-like	SO1	113.579
gene31843	-2.53354	0.000754355	slc6a19	100196793	solute carrier family 6 member 19	SO1	123.905
gene33229	-2.68313	8.42136e-05	kcnab2	106572215	potassium voltage-gated channel subfamily A regulatory beta subunit 2	SO1	4.58906
gene34742	-2.40984	4.78779e-05	LOC100136589	100136589	metallothionein A	SO1	2050.16
gene34754	-3.14578	2.5355e-05	LOC106573714	106573714	uncharacterized LOC106573714	SO1	3.4418
gene35993	-5.06364	0.00078539	LOC106574917	106574917	transmembrane protein 41A-B-like	SO1	0
gene40232	-1.89635	0.00441895	LOC106579279	106579279	redox-regulatory protein FAM213A-like	SO1	58.5105
gene41657	-2.44729	0.00374268	LOC106580533	106580533	tenascin-like	SO1	4.58906
gene42268	-4.43173	0.00596819	LOC106581172	106581172	alpha-2-antiplasmin-like	SO1	5.73633
gene42444	-4.16861	2.08907e-05	ret2	100286543	Retinol-binding protein II, cellular	SO1	55.0687
gene42565	-1.43495	0.0159236	ctsc	106581413	cathepsin C	SO1	118.168
gene43379	-3.94901	3.54401e-12	LOC106582229	106582229	serine-aspartate repeat-containing protein I-like	SO1	9.17812
gene43590	-3.76707	0.0193522	LOC106582433	106582433	contactin-associated protein-like 5	SO1	4.58906
gene44732	-1.92364	0.00936255	LOC106583428	106583428	retinol dehydrogenase 12-like	SO1	16.0617
gene50884	-1.93833	3.54082e-09	hecd2	100306843	Probable E3 ubiquitin-protein ligase HECTD2	SO1	151.439
gene52044	-2.61185	1.13653e-08	LOC106590508	106590508	uncharacterized LOC106590508	SO1	13.7672
gene68085	-2.283	0.0255021	LOC106592935	106592935	chloride channel protein 2-like	SO1	3.4418
gene64474	-6.61355	0.000986053	LOC106599970	106599970	ferritin, middle subunit-like	SO1	1.14727
gene75214	-3.46879	0.000192232	LOC106600117	106600117	sodium-dependent neutral amino acid transporter B(0)AT1-like	SO1	4.58906
gene1839	-2.32187	5.09051e-05	LOC106611860	106611860	fatty acid desaturase 6-like	SO2	114.376
gene2387	-1.92028	0.0270737	LOC106564838	106564838	inositol polyphosphate 5-phosphatase K-like	SO2	28.594
gene3534	-3.37298	3.14248e-12	LOC106575798	106575798	uncharacterized LOC106575798	SO2	18.0036
gene3537	-3.21008	7.59926e-14	LOC106575853	106575853	chloride channel protein 1-like	SO2	11.6494
gene6969	-2.65512	0.00863955	sez6l2	106600643	seizure related 6 homolog (mouse)-like 2	SO2	7.41325
gene7505	-1.65521	0.00687783	LOC106601077	106601077	hemoglobin subunit alpha	SO2	118.612
gene12122	-1.98454	0.0411438	LOC106605407	106605407	tubulin beta chain-like	SO2	23.2988
gene14021	-1.63486	0.0260537	LOC106607371	106607371	hemoglobin subunit beta-1-like	SO2	73.0734
gene15626	-2.6958	0.0115526	LOC106608796	106608796	uncharacterized LOC106608796	SO2	2.11807
gene15628	-2.6279	0.0403587	LOC106608713	106608713	uncharacterized LOC106608713	SO2	2.11807
gene15890	-2.26041	0.000160362	LOC106608986	106608986	protein NDRG2	SO2	32.8301
gene16381	-2.19612	3.09158e-10	LOC106609495	106609495	platelet glycoprotein 4-like	SO2	58.2469
gene19740	-3.23384	0.000948509	LOC106612548	106612548	beta,beta-carotene 9',10'-oxygenase-like	SO2	6.35421
gene22879	-2.30736	9.31253e-05	LOC106562049	106562049	Y+L amino acid transporter 2-like	SO2	20.1217
gene25505	-2.37676	8.42136e-05	LOC106564720	106564720	C-X-C motif chemokine 11-like	SO2	25.4168
gene26325	-1.7519	0.00913234	LOC106565435	106565435	growth/differentiation factor 11-like	SO2	39.1843
gene27642	-1.83529	0.0187749	LOC106566566	106566566	solute carrier family 26 member 6-like	SO2	534.813
gene29189	-1.52033	0.030085	LOC106568094	106568094	roundabout homolog 1-like	SO2	72.0144
gene29814	-3.79801	2.63299e-05	LOC106568718	106568718	phosphoglucomutase-1-like	SO2	0
gene30116	-2.61315	0.00128789	LOC100136455	100136455	zonadhesin-like	SO2	90.018
gene31843	-2.53354	0.000754355	slc6a19	100196793	solute carrier family 6 member 19	SO2	182.154
gene33229	-2.68313	8.42136e-05	kcnab2	106572215	potassium voltage-gated channel subfamily A regulatory beta subunit 2	SO2	3.17711
gene34742	-2.40984	4.78779e-05	LOC100136589	100136589	metallothionein A	SO2	568.702
gene34754	-3.14578	2.5355e-05	LOC106573714	106573714	uncharacterized LOC106573714	SO2	2.11807
gene35993	-5.06364	0.00078539	LOC106574917	106574917	transmembrane protein 41A-B-like	SO2	0
gene40232	-1.89635	0.00441895	LOC106579279	106579279	redox-regulatory protein FAM213A-like	SO2	81.5457
gene41657	-2.44729	0.00374268	LOC106580533	106580533	tenascin-like	SO2	4.23614
gene42268	-4.43173	0.00596819	LOC106581172	106581172	alpha-2-antiplasmin-like	SO2	0
gene42444	-4.16861	2.08907e-05	ret2	100286543	Retinol-binding protein II, cellular	SO2	45.5385
gene42565	-1.43495	0.0159236	ctsc	106581413	cathepsin C	SO2	93.1951
gene43379	-3.94901	3.54401e-12	LOC106582229	106582229	serine-aspartate repeat-containing protein I-like	SO2	117.553
gene43590	-3.76707	0.0193522	LOC106582433	106582433	contactin-associated protein-like 5	SO2	1.05904
gene44732	-1.92364	0.00936255	LOC106583428	106583428	retinol dehydrogenase 12-like	SO2	10.5904
gene50884	-1.93833	3.54082e-09	hecd2	100306843	Probable E3 ubiquitin-protein ligase HECTD2	SO2	191.685
gene52044	-2.61185	1.13653e-08	LOC106590508	106590508	uncharacterized LOC106590508	SO2	8.47228
gene68085	-2.283	0.0255021	LOC106592935	106592935	chloride channel protein 2-like	SO2	5.29518
gene64474	-6.61355	0.000986053	LOC106599970	106599970	ferritin, middle subunit-like	SO2	1.05904
gene75214	-3.46879	0.000192232	LOC106600117	106600117	sodium-dependent neutral amino acid transporter B(0)AT1-like	SO2	3.17711
gene1839	-2.32187	5.09051e-05	LOC106611860	106611860	fatty acid desaturase 6-like	SO3	415.823
gene2387	-1.92028	0.0270737	LOC106564838	106564838	inositol polyphosphate 5-phosphatase K-like	SO3	22.9596
gene3534	-3.37298	3.14248e-12	LOC106575798	106575798	uncharacterized LOC106575798	SO3	25.5106
gene3537	-3.21008	7.59926e-14	LOC106575853	106575853	chloride channel protein 1-like	SO3	13.6057
gene6969	-2.65512	0.00863955	sez6l2	106600643	seizure related 6 homolog (mouse)-like 2	SO3	12.7553
gene7505	-1.65521	0.00687783	LOC106601077	106601077	hemoglobin subunit alpha	SO3	117.349
gene12122	-1.98454	0.0411438	LOC106605407	106605407	tubulin beta chain-like	SO3	14.456
gene14021	-1.63486	0.0260537	LOC106607371	106607371	hemoglobin subunit beta-1-like	SO3	106.294
gene15626	-2.6958	0.0115526	LOC106608796	106608796	uncharacterized LOC106608796	SO3	27.2113
gene15628	-2.6279	0.0403587	LOC106608713	106608713	uncharacterized LOC106608713	SO3	29.7624
gene15890	-2.26041	0.000160362	LOC106608986	106608986	protein NDRG2	SO3	65.4773
gene16381	-2.19612	3.09158e-10	LOC106609495	106609495	platelet glycoprotein 4-like	SO3	89.2872
gene19740	-3.23384	0.000948509	LOC106612548	106612548	beta,beta-carotene 9',10'-oxygenase-like	SO3	14.456
gene22879	-2.30736	9.31253e-05	LOC106562049	106562049	Y+L amino acid transporter 2-like	SO3	31.4631
gene25505	-2.37676	8.42136e-05	LOC106564720	106564720	C-X-C motif chemokine 11-like	SO3	15.3064
gene26325	-1.7519	0.00913234	LOC106565435	106565435	growth/differentiation factor 11-like	SO3	35.7149
gene27642	-1.83529	0.0187749	LOC106566566	106566566	solute carrier family 26 member 6-like	SO3	1178.59
gene29189	-1.52033	0.030085	LOC106568094	106568094	roundabout homolog 1-like	SO3	134.356
gene29814	-3.79801	2.63299e-05	LOC106568718	106568718	phosphoglucomutase-1-like	SO3	5.10213
gene30116	-2.61315	0.00128789	LOC100136455	100136455	zonadhesin-like	SO3	314.631
gene31843	-2.53354	0.000754355	slc6a19	100196793	solute carrier family 6 member 19	SO3	431.13
gene33229	-2.68313	8.42136e-05	kcnab2	106572215	potassium voltage-gated channel subfamily A regulatory beta subunit 2	SO3	5.95248
gene34742	-2.40984	4.78779e-05	LOC100136589	100136589	metallothionein A	SO3	2061.26
gene34754	-3.14578	2.5355e-05	LOC106573714	106573714	uncharacterized LOC106573714	SO3	1.70071
gene35993	-5.06364	0.00078539	LOC106574917	106574917	transmembrane protein 41A-B-like	SO3	1.70071
gene40232	-1.89635	0.00441895	LOC106579279	106579279	redox-regulatory protein FAM213A-like	SO3	96.0901
gene41657	-2.44729	0.00374268	LOC106580533	106580533	tenascin-like	SO3	4.25177
gene42268	-4.43173	0.00596819	LOC106581172	106581172	alpha-2-antiplasmin-like	SO3	30.6128
gene42444	-4.16861	2.08907e-05	ret2	100286543	Retinol-binding protein II, cellular	SO3	396.265
gene42565	-1.43495	0.0159236	ctsc	106581413	cathepsin C	SO3	97.7908
gene43379	-3.94901	3.54401e-12	LOC106582229	106582229	serine-aspartate repeat-containing protein I-like	SO3	34.8645
gene43590	-3.76707	0.0193522	LOC106582433	106582433	contactin-associated protein-like 5	SO3	8.50354
gene44732	-1.92364	0.00936255	LOC106583428	106583428	retinol dehydrogenase 12-like	SO3	33.1638
gene50884	-1.93833	3.54082e-09	hecd2	100306843	Probable E3 ubiquitin-protein ligase HECTD2	SO3	196.432
gene52044	-2.61185	1.13653e-08	LOC106590508	106590508	uncharacterized LOC106590508	SO3	13.6057
gene68085	-2.283	0.0255021	LOC106592935	106592935	chloride channel protein 2-like	SO3	8.50354
gene64474	-6.61355	0.000986053	LOC106599970	106599970	ferritin, middle subunit-like	SO3	0
gene75214	-3.46879	0.000192232	LOC106600117	106600117	sodium-dependent neutral amino acid transporter B(0)AT1-like	SO3	5.95248
gene1839	-2.32187	5.09051e-05	LOC106611860	106611860	fatty acid desaturase 6-like	SO4	303.311
gene2387	-1.92028	0.0270737	LOC106564838	106564838	inositol polyphosphate 5-phosphatase K-like	SO4	10.6595
gene3534	-3.37298	3.14248e-12	LOC106575798	106575798	uncharacterized LOC106575798	SO4	13.5666
gene3537	-3.21008	7.59926e-14	LOC106575853	106575853	chloride channel protein 1-like	SO4	16.4738
gene6969	-2.65512	0.00863955	sez6l2	106600643	seizure related 6 homolog (mouse)-like 2	SO4	27.1333
gene7505	-1.65521	0.00687783	LOC106601077	106601077	hemoglobin subunit alpha	SO4	169.583
gene12122	-1.98454	0.0411438	LOC106605407	106605407	tubulin beta chain-like	SO4	25.1952
gene14021	-1.63486	0.0260537	LOC106607371	106607371	hemoglobin subunit beta-1-like	SO4	126.945
gene15626	-2.6958	0.0115526	LOC106608796	106608796	uncharacterized LOC106608796	SO4	41.669
gene15628	-2.6279	0.0403587	LOC106608713	106608713	uncharacterized LOC106608713	SO4	31.9785
gene15890	-2.26041	0.000160362	LOC106608986	106608986	protein NDRG2	SO4	117.255
gene16381	-2.19612	3.09158e-10	LOC106609495	106609495	platelet glycoprotein 4-like	SO4	80.4308
gene19740	-3.23384	0.000948509	LOC106612548	106612548	beta,beta-carotene 9',10'-oxygenase-like	SO4	4.84523
gene22879	-2.30736	9.31253e-05	LOC106562049	106562049	Y+L amino acid transporter 2-like	SO4	40.6999
gene25505	-2.37676	8.42136e-05	LOC106564720	106564720	C-X-C motif chemokine 11-like	SO4	10.6595
gene26325	-1.7519	0.00913234	LOC106565435	106565435	growth/differentiation factor 11-like	SO4	36.8237
gene27642	-1.83529	0.0187749	LOC106566566	106566566	solute carrier family 26 member 6-like	SO4	738.413
gene29189	-1.52033	0.030085	LOC106568094	106568094	roundabout homolog 1-like	SO4	83.3379
gene29814	-3.79801	2.63299e-05	LOC106568718	106568718	phosphoglucomutase-1-like	SO4	2.90714
gene30116	-2.61315	0.00128789	LOC100136455	100136455	zonadhesin-like	SO4	95.9355
gene31843	-2.53354	0.000754355	slc6a19	100196793	solute carrier family 6 member 19	SO4	201.562
gene33229	-2.68313	8.42136e-05	kcnab2	106572215	potassium voltage-gated channel subfamily A regulatory beta subunit 2	SO4	7.75237
gene34742	-2.40984	4.78779e-05	LOC100136589	100136589	metallothionein A	SO4	1366.35
gene34754	-3.14578	2.5355e-05	LOC106573714	106573714	uncharacterized LOC106573714	SO4	1.93809
gene35993	-5.06364	0.00078539	LOC106574917	106574917	transmembrane protein 41A-B-like	SO4	0.969046
gene40232	-1.89635	0.00441895	LOC106579279	106579279	redox-regulatory protein FAM213A-like	SO4	45.5452
gene41657	-2.44729	0.00374268	LOC106580533	106580533	tenascin-like	SO4	4.84523
gene42268	-4.43173	0.00596819	LOC106581172	106581172	alpha-2-antiplasmin-like	SO4	11.6285
gene42444	-4.16861	2.08907e-05	ret2	100286543	Retinol-binding protein II, cellular	SO4	122.1
gene42565	-1.43495	0.0159236	ctsc	106581413	cathepsin C	SO4	65.8951
gene43379	-3.94901	3.54401e-12	LOC106582229	106582229	serine-aspartate repeat-containing protein I-like	SO4	36.8237
gene43590	-3.76707	0.0193522	LOC106582433	106582433	contactin-associated protein-like 5	SO4	7.75237
gene44732	-1.92364	0.00936255	LOC106583428	106583428	retinol dehydrogenase 12-like	SO4	16.4738
gene50884	-1.93833	3.54082e-09	hecd2	100306843	Probable E3 ubiquitin-protein ligase HECTD2	SO4	223.85
gene52044	-2.61185	1.13653e-08	LOC106590508	106590508	uncharacterized LOC106590508	SO4	11.6285
gene68085	-2.283	0.0255021	LOC106592935	106592935	chloride channel protein 2-like	SO4	5.81427
gene64474	-6.61355	0.000986053	LOC106599970	106599970	ferritin, middle subunit-like	SO4	1.93809
gene75214	-3.46879	0.000192232	LOC106600117	106600117	sodium-dependent neutral amino acid transporter B(0)AT1-like	SO4	4.84523
gene1839	-2.32187	5.09051e-05	LOC106611860	106611860	fatty acid desaturase 6-like	SO5	214.578
gene2387	-1.92028	0.0270737	LOC106564838	106564838	inositol polyphosphate 5-phosphatase K-like	SO5	27.2
gene3534	-3.37298	3.14248e-12	LOC106575798	106575798	uncharacterized LOC106575798	SO5	9.06666
gene3537	-3.21008	7.59926e-14	LOC106575853	106575853	chloride channel protein 1-like	SO5	12.0889
gene6969	-2.65512	0.00863955	sez6l2	106600643	seizure related 6 homolog (mouse)-like 2	SO5	23.1703
gene7505	-1.65521	0.00687783	LOC106601077	106601077	hemoglobin subunit alpha	SO5	190.4
gene12122	-1.98454	0.0411438	LOC106605407	106605407	tubulin beta chain-like	SO5	10.0741
gene14021	-1.63486	0.0260537	LOC106607371	106607371	hemoglobin subunit beta-1-like	SO5	179.318
gene15626	-2.6958	0.0115526	LOC106608796	106608796	uncharacterized LOC106608796	SO5	21.1555
gene15628	-2.6279	0.0403587	LOC106608713	106608713	uncharacterized LOC106608713	SO5	12.0889
gene15890	-2.26041	0.000160362	LOC106608986	106608986	protein NDRG2	SO5	56.4148
gene16381	-2.19612	3.09158e-10	LOC106609495	106609495	platelet glycoprotein 4-like	SO5	84.6221
gene19740	-3.23384	0.000948509	LOC106612548	106612548	beta,beta-carotene 9',10'-oxygenase-like	SO5	17.1259
gene22879	-2.30736	9.31253e-05	LOC106562049	106562049	Y+L amino acid transporter 2-like	SO5	16.1185
gene25505	-2.37676	8.42136e-05	LOC106564720	106564720	C-X-C motif chemokine 11-like	SO5	10.0741
gene26325	-1.7519	0.00913234	LOC106565435	106565435	growth/differentiation factor 11-like	SO5	27.2
gene27642	-1.83529	0.0187749	LOC106566566	106566566	solute carrier family 26 member 6-like	SO5	406.992
gene29189	-1.52033	0.030085	LOC106568094	106568094	roundabout homolog 1-like	SO5	68.5036
gene29814	-3.79801	2.63299e-05	LOC106568718	106568718	phosphoglucomutase-1-like	SO5	0
gene30116	-2.61315	0.00128789	LOC100136455	100136455	zonadhesin-like	SO5	105.778
gene31843	-2.53354	0.000754355	slc6a19	100196793	solute carrier family 6 member 19	SO5	399.94
gene33229	-2.68313	8.42136e-05	kcnab2	106572215	potassium voltage-gated channel subfamily A regulatory beta subunit 2	SO5	1.00741
gene34742	-2.40984	4.78779e-05	LOC100136589	100136589	metallothionein A	SO5	1485.92
gene34754	-3.14578	2.5355e-05	LOC106573714	106573714	uncharacterized LOC106573714	SO5	5.03703
gene35993	-5.06364	0.00078539	LOC106574917	106574917	transmembrane protein 41A-B-like	SO5	0
gene40232	-1.89635	0.00441895	LOC106579279	106579279	redox-regulatory protein FAM213A-like	SO5	44.3259
gene41657	-2.44729	0.00374268	LOC106580533	106580533	tenascin-like	SO5	5.03703
gene42268	-4.43173	0.00596819	LOC106581172	106581172	alpha-2-antiplasmin-like	SO5	2.01481
gene42444	-4.16861	2.08907e-05	ret2	100286543	Retinol-binding protein II, cellular	SO5	63.4666
gene42565	-1.43495	0.0159236	ctsc	106581413	cathepsin C	SO5	93.6888
gene43379	-3.94901	3.54401e-12	LOC106582229	106582229	serine-aspartate repeat-containing protein I-like	SO5	47.3481
gene43590	-3.76707	0.0193522	LOC106582433	106582433	contactin-associated protein-like 5	SO5	3.02222
gene44732	-1.92364	0.00936255	LOC106583428	106583428	retinol dehydrogenase 12-like	SO5	13.0963
gene50884	-1.93833	3.54082e-09	hecd2	100306843	Probable E3 ubiquitin-protein ligase HECTD2	SO5	251.852
gene52044	-2.61185	1.13653e-08	LOC106590508	106590508	uncharacterized LOC106590508	SO5	10.0741
gene68085	-2.283	0.0255021	LOC106592935	106592935	chloride channel protein 2-like	SO5	5.03703
gene64474	-6.61355	0.000986053	LOC106599970	106599970	ferritin, middle subunit-like	SO5	0
gene75214	-3.46879	0.000192232	LOC106600117	106600117	sodium-dependent neutral amino acid transporter B(0)AT1-like	SO5	0
gene1839	-2.32187	5.09051e-05	LOC106611860	106611860	fatty acid desaturase 6-like	SO6	406.186
gene2387	-1.92028	0.0270737	LOC106564838	106564838	inositol polyphosphate 5-phosphatase K-like	SO6	11.7169
gene3534	-3.37298	3.14248e-12	LOC106575798	106575798	uncharacterized LOC106575798	SO6	32.2215
gene3537	-3.21008	7.59926e-14	LOC106575853	106575853	chloride channel protein 1-like	SO6	27.3395
gene6969	-2.65512	0.00863955	sez6l2	106600643	seizure related 6 homolog (mouse)-like 2	SO6	52.7261
gene7505	-1.65521	0.00687783	LOC106601077	106601077	hemoglobin subunit alpha	SO6	145.485
gene12122	-1.98454	0.0411438	LOC106605407	106605407	tubulin beta chain-like	SO6	15.6226
gene14021	-1.63486	0.0260537	LOC106607371	106607371	hemoglobin subunit beta-1-like	SO6	104.476
gene15626	-2.6958	0.0115526	LOC106608796	106608796	uncharacterized LOC106608796	SO6	18.5518
gene15628	-2.6279	0.0403587	LOC106608713	106608713	uncharacterized LOC106608713	SO6	10.7405
gene15890	-2.26041	0.000160362	LOC106608986	106608986	protein NDRG2	SO6	110.334
gene16381	-2.19612	3.09158e-10	LOC106609495	106609495	platelet glycoprotein 4-like	SO6	72.2543
gene19740	-3.23384	0.000948509	LOC106612548	106612548	beta,beta-carotene 9',10'-oxygenase-like	SO6	5.85846
gene22879	-2.30736	9.31253e-05	LOC106562049	106562049	Y+L amino acid transporter 2-like	SO6	41.0092
gene25505	-2.37676	8.42136e-05	LOC106564720	106564720	C-X-C motif chemokine 11-like	SO6	25.3867
gene26325	-1.7519	0.00913234	LOC106565435	106565435	growth/differentiation factor 11-like	SO6	20.5046
gene27642	-1.83529	0.0187749	LOC106566566	106566566	solute carrier family 26 member 6-like	SO6	729.378
gene29189	-1.52033	0.030085	LOC106568094	106568094	roundabout homolog 1-like	SO6	96.6646
gene29814	-3.79801	2.63299e-05	LOC106568718	106568718	phosphoglucomutase-1-like	SO6	3.90564
gene30116	-2.61315	0.00128789	LOC100136455	100136455	zonadhesin-like	SO6	168.919
gene31843	-2.53354	0.000754355	slc6a19	100196793	solute carrier family 6 member 19	SO6	738.166
gene33229	-2.68313	8.42136e-05	kcnab2	106572215	potassium voltage-gated channel subfamily A regulatory beta subunit 2	SO6	10.7405
gene34742	-2.40984	4.78779e-05	LOC100136589	100136589	metallothionein A	SO6	794.798
gene34754	-3.14578	2.5355e-05	LOC106573714	106573714	uncharacterized LOC106573714	SO6	5.85846
gene35993	-5.06364	0.00078539	LOC106574917	106574917	transmembrane protein 41A-B-like	SO6	0
gene40232	-1.89635	0.00441895	LOC106579279	106579279	redox-regulatory protein FAM213A-like	SO6	111.311
gene41657	-2.44729	0.00374268	LOC106580533	106580533	tenascin-like	SO6	3.90564
gene42268	-4.43173	0.00596819	LOC106581172	106581172	alpha-2-antiplasmin-like	SO6	8.78769
gene42444	-4.16861	2.08907e-05	ret2	100286543	Retinol-binding protein II, cellular	SO6	168.919
gene42565	-1.43495	0.0159236	ctsc	106581413	cathepsin C	SO6	88.8533
gene43379	-3.94901	3.54401e-12	LOC106582229	106582229	serine-aspartate repeat-containing protein I-like	SO6	65.4195
gene43590	-3.76707	0.0193522	LOC106582433	106582433	contactin-associated protein-like 5	SO6	18.5518
gene44732	-1.92364	0.00936255	LOC106583428	106583428	retinol dehydrogenase 12-like	SO6	21.481
gene50884	-1.93833	3.54082e-09	hecd2	100306843	Probable E3 ubiquitin-protein ligase HECTD2	SO6	235.315
gene52044	-2.61185	1.13653e-08	LOC106590508	106590508	uncharacterized LOC106590508	SO6	13.6697
gene68085	-2.283	0.0255021	LOC106592935	106592935	chloride channel protein 2-like	SO6	9.7641
gene64474	-6.61355	0.000986053	LOC106599970	106599970	ferritin, middle subunit-like	SO6	0.97641
gene75214	-3.46879	0.000192232	LOC106600117	106600117	sodium-dependent neutral amino acid transporter B(0)AT1-like	SO6	1.95282

## Sheet: List of up and downregulated ge
Intestinal transcriptome reveals soy allergy-linked disturbances in solute transport mechanisms and metabolic pathways in Atlantic salmon
Viswanath Kiron, Youngjin Park, Prabhugouda Siriyappagouder, Dalia Dahle, Ghana Vasanth, Jorge Dias, Jorge M.O. Fernandes, Mette Sørensen, and Viviane Verlhac-Trichet
Supplementary Table 5. Details of differentially regulated genes in the SO group compared to the CO group.
Gene_id	baseMean	log2FoldChange	lfcSE	stat	pvalue	padj	Gene	Entrezid	Genenames
gene61616	134.314	6.28817	0.84415	6.56064	5.35765e-11	1.0435e-07	LOC106594092	106594092	acidic amino acid decarboxylase GADL1-like
gene56580	168.442	6.08208	0.694553	7.677	1.62863e-14	6.34413e-11	gadl1	100380811	glutamate decarboxylase like 1
gene37921	3839.92	5.44245	0.496452	9.45198	3.32492e-21	1.03614e-16	LOC106576775	106576775	cysteine sulfinic acid decarboxylase-like
gene50544	129.117	4.80977	0.455521	8.91236	4.99579e-19	5.18946e-15	LOC106588966	106588966	serine-aspartate repeat-containing protein F-like
gene46585	37.696	4.80285	0.585067	6.92717	4.29354e-12	1.02923e-08	lincr	100195784	E3 ubiquitin-protein ligase LINCR
gene19318	13257.5	4.55359	0.698472	5.44559	5.16333e-08	5.36349e-05	LOC106612300	106612300	ES1 protein homolog, mitochondrial-like
gene24168	37.7626	4.49771	0.643566	5.82335	5.76805e-09	8.55951e-06	LOC106563210	106563210	sodium/glucose cotransporter 1-like
gene25574	151.685	4.47931	0.404251	9.22524	2.82932e-20	4.40851e-16	LOC106564727	106564727	calpain-9-like
gene6573	74.7295	4.33804	0.921763	3.89258	9.91825e-05	0.0332347	LOC100136453	100136453	cathelicidin
gene30418	367.064	3.77832	0.5613	5.3952	6.84488e-08	6.27374e-05	LOC100136439	100136439	cathelicidin antimicrobial peptide
gene12223	96.2321	3.68122	0.618822	4.73678	2.17143e-06	0.00123033	LOC106605569	106605569	carcinoembryonic antigen-related cell adhesion molecule 1-like
gene7073	641.043	3.63611	0.75576	3.81881	0.000134096	0.0426412	LOC106600702	106600702	transmembrane protease serine 9-like
gene19504	2133.05	3.61567	0.498235	5.75164	8.83836e-09	1.19752e-05	LOC106612508	106612508	uncharacterized LOC106612508
gene45993	4389.61	3.60017	0.516884	5.51413	3.50515e-08	4.04559e-05	LOC106584698	106584698	dual oxidase 2-like
gene47032	37.9999	3.56021	0.588844	4.77242	1.82028e-06	0.00105047	LOC106585759	106585759	arrestin domain-containing protein 3-like
gene2210	16.8521	3.49702	0.541136	5.07639	3.84669e-07	0.00027335	LOC106562875	106562875	SERTA domain-containing protein 2-like
gene21025	925.365	3.23212	0.305923	8.11355	4.91619e-16	3.06406e-12	LOC106613965	106613965	dimethylaniline monooxygenase [N-oxide-forming] 5-like
gene26573	117.276	2.9605	0.328334	6.73247	1.66808e-11	3.46548e-08	LOC106565917	106565917	serine-rich adhesin for platelets-like
gene14187	227.45	2.85758	0.553714	3.80625	0.000141087	0.0444111	LOC106607515	106607515	putative cell agglutination protein 1742.01
gene12202	25.7436	2.85054	0.496337	4.23208	2.31539e-05	0.0096206	LOC106605546	106605546	squalene monooxygenase-like
gene34834	69.0414	2.71354	0.398803	4.92358	8.49767e-07	0.000563431	LOC106573639	106573639	phosphatidylcholine-sterol acyltransferase-like
gene38633	1866.01	2.70248	0.273815	7.13067	9.9884e-13	2.82971e-09	LOC106577537	106577537	ependymin-like
gene39805	590.654	2.60549	0.30399	6.1038	1.03574e-09	1.89863e-06	LOC106578717	106578717	uncharacterized LOC106578717
gene48634	3542.75	2.51707	0.303093	5.83014	5.53818e-09	8.55951e-06	LOC106587407	106587407	uncharacterized LOC106587407
gene33482	22.3217	2.40749	0.431618	3.84018	0.000122942	0.0403587	LOC106571998	106571998	NAD kinase-like
gene39606	883.87	2.27848	0.264888	5.77029	7.91343e-09	1.12094e-05	vim	100195446	vimentin
gene36280	61.5462	2.26117	0.32028	4.71829	2.37841e-06	0.00130032	LOC106575194	106575194	phospholipase A2 inhibitor 31 kDa subunit-like
gene7771	58.8568	2.14892	0.324299	4.31368	1.60556e-05	0.00746776	LOC106601393	106601393	envoplakin-like
gene29170	44.7786	2.14101	0.335021	4.15201	3.29566e-05	0.013167	LOC106568078	106568078	unconventional myosin-XVIIIa-like
gene38727	63.3956	2.07185	0.292456	4.51984	6.18859e-06	0.00316156	LOC106577610	106577610	peroxisome proliferator-activated receptor gamma coactivator 1-alpha-like
gene3045	2600.93	2.06384	0.323376	4.06289	4.84693e-05	0.0184201	LOC100136365	100136365	lysozyme C II
gene45485	154.13	2.0116	0.306897	4.11081	3.94266e-05	0.0155525	dhcr24	106584213	24-dehydrocholesterol reductase
gene40030	554.148	1.99799	0.311162	4.01074	6.05276e-05	0.0219328	LOC106578920	106578920	uncharacterized LOC106578920
gene34103	458.875	1.9961	0.267301	4.6618	3.1345e-06	0.0016556	LOC106572957	106572957	transketolase-like
gene4020	348.419	1.97375	0.260123	4.70449	2.54507e-06	0.00136745	LOC106580392	106580392	annexin A2-like
gene27703	5147.32	1.94851	0.236124	5.07576	3.85952e-07	0.00027335	slc6a6	100136527	solute carrier family 6 (neurotransmitter transporter, taurine), member 6
gene4735	383.41	1.93112	0.23982	4.92502	8.43509e-07	0.000563431	LOC106587379	106587379	zinc finger protein Gfi-1b-like
gene45354	3065.7	1.92514	0.289694	4.05647	4.98189e-05	0.0187049	LOC100136418	100136418	GDP-L-fucose synthase
gene26803	221.31	1.92486	0.286828	4.09604	4.20285e-05	0.0161696	LOC106565709	106565709	tumor necrosis factor receptor superfamily member 1B-like
gene28513	116.899	1.92107	0.262728	4.45735	8.29806e-06	0.00410464	LOC106567405	106567405	carbohydrate-responsive element-binding protein-like
gene43113	1234.38	1.8956	0.268715	4.26325	2.01474e-05	0.00905879	LOC106581954	106581954	UDP-glucuronosyltransferase-like
gene10821	418.332	1.89111	0.289462	3.94218	8.07427e-05	0.0276504	LOC106604175	106604175	solute carrier family 25 member 48-like
gene24673	712.324	1.81179	0.265402	4.00069	6.3158e-05	0.0226229	alox5ap	100286557	arachidonate 5-lipoxygenase activating protein
gene54768	157.831	1.80061	0.277634	3.78415	0.000154237	0.0480648	LOC106594083	106594083	serine/threonine-protein kinase Sgk1
gene45575	1096.95	1.79187	0.244511	4.26103	2.03483e-05	0.00905879	LOC106584335	106584335	glutamate--cysteine ligase regulatory subunit-like
gene31158	248.588	1.74247	0.214451	4.62795	3.69298e-06	0.00191807	LOC106569982	106569982	carcinoembryonic antigen-related cell adhesion molecule 6-like
gene1373	509.024	1.71853	0.227812	4.25143	2.12405e-05	0.0091921	LOC106608097	106608097	sulfotransferase 6B1-like
gene41772	186.575	1.70927	0.189393	5.06499	4.08423e-07	0.000282837	LOC106580620	106580620	succinyl-CoA:3-ketoacid coenzyme A transferase 1, mitochondrial-like
gene3624	1023.95	1.69183	0.19301	4.87972	1.06235e-06	0.000676109	gapdh	100136417	glyceraldehyde-3-phosphate dehydrogenase
gene36150	258.539	1.68248	0.22166	4.20683	2.5898e-05	0.0106192	LOC106575136	106575136	dual specificity protein phosphatase 19-like
gene49988	713.662	1.6642	0.238209	3.83781	0.000124136	0.0403587	LOC106588568	106588568	lanosterol 14-alpha demethylase
gene1272	4475.7	1.57132	0.193325	4.24837	2.15327e-05	0.0091921	gsto1	100196443	glutathione S-transferase omega 1
gene18183	2374.97	1.42637	0.125055	5.40861	6.35173e-08	5.99815e-05	leg3	100195804	Galectin-3
gene42565	164.595	-1.43495	0.16696	-4.10246	4.08781e-05	0.0159236	ctsc	106581413	cathepsin C
gene29189	179.976	-1.52033	0.19655	-3.91927	8.88175e-05	0.030085	LOC106568094	106568094	roundabout homolog 1-like
gene14021	234.094	-1.63486	0.223351	-3.96173	7.4408e-05	0.0260537	LOC106607371	106607371	hemoglobin subunit beta-1-like
gene7505	296.92	-1.65521	0.208806	-4.33514	1.45665e-05	0.00687783	LOC106601077	106601077	hemoglobin subunit alpha
gene26325	72.4726	-1.7519	0.235407	-4.25605	2.08066e-05	0.00913234	LOC106565435	106565435	growth/differentiation factor 11-like
gene27642	1441.87	-1.83529	0.267788	-4.0528	5.06078e-05	0.0187749	LOC106566566	106566566	solute carrier family 26 member 6-like
gene40232	163.35	-1.89635	0.258296	-4.43811	9.07528e-06	0.00441895	LOC106579279	106579279	redox-regulatory protein FAM213A-like
gene2387	49.2432	-1.92028	0.296282	-3.94988	7.819e-05	0.0270737	LOC106564838	106564838	inositol polyphosphate 5-phosphatase K-like
gene44732	42.3954	-1.92364	0.276724	-4.2412	2.22324e-05	0.00936255	LOC106583428	106583428	retinol dehydrogenase 12-like
gene50884	477.164	-1.93833	0.16766	-7.08771	1.36347e-12	3.54082e-09	hecd2	100306843	Probable E3 ubiquitin-protein ligase HECTD2
gene12122	42.607	-1.98454	0.322322	-3.83015	0.000128067	0.0411438	LOC106605407	106605407	tubulin beta chain-like
gene16381	201.631	-2.19612	0.193957	-7.45586	8.9286e-14	3.09158e-10	LOC106609495	106609495	platelet glycoprotein 4-like
gene15890	213.135	-2.26041	0.290799	-5.19399	2.05836e-07	0.000160362	LOC106608986	106608986	protein NDRG2
gene68085	17.6719	-2.283	0.386193	-3.96953	7.20143e-05	0.0255021	LOC106592935	106592935	chloride channel protein 2-like
gene22879	81.1394	-2.30736	0.293644	-5.30358	1.13556e-07	9.31253e-05	LOC106562049	106562049	Y+L amino acid transporter 2-like
gene1839	918.559	-2.32187	0.28784	-5.4609	4.73718e-08	5.09051e-05	LOC106611860	106611860	fatty acid desaturase 6-like
gene25505	48.6648	-2.37676	0.305118	-5.33156	9.73727e-08	8.42136e-05	LOC106564720	106564720	C-X-C motif chemokine 11-like
gene34742	4109.56	-2.40984	0.303001	-5.47799	4.30184e-08	4.78779e-05	LOC100136589	100136589	metallothionein A
gene41657	13.5058	-2.44729	0.378816	-4.48052	7.44621e-06	0.00374268	LOC106580533	106580533	tenascin-like
gene31843	1100.22	-2.53354	0.367443	-4.85394	1.21034e-06	0.000754355	slc6a19	100196793	solute carrier family 6 member 19
gene52044	39.6045	-2.61185	0.269731	-6.9026	5.10589e-12	1.13653e-08	LOC106590508	106590508	uncharacterized LOC106590508
gene30116	493.337	-2.61315	0.394414	-4.72384	2.31434e-06	0.00128789	LOC100136455	100136455	zonadhesin-like
gene15628	62.0966	-2.6279	0.489364	-3.83743	0.000124328	0.0403587	LOC106608713	106608713	uncharacterized LOC106608713
gene6969	93.9722	-2.65512	0.445323	-4.27807	1.88521e-05	0.00863955	sez6l2	106600643	seizure related 6 homolog (mouse)-like 2
gene33229	19.3661	-2.68313	0.362911	-5.32675	9.99873e-08	8.42136e-05	kcnab2	106572215	potassium voltage-gated channel subfamily A regulatory beta subunit 2
gene15626	76.6033	-2.6958	0.464972	-4.18477	2.85451e-05	0.0115526	LOC106608796	106608796	uncharacterized LOC106608796
gene34754	15.1896	-3.14578	0.427125	-5.60908	2.03406e-08	2.5355e-05	LOC106573714	106573714	uncharacterized LOC106573714
gene3537	76.2607	-3.21008	0.28683	-8.57681	9.75421e-18	7.59926e-14	LOC106575853	106575853	chloride channel protein 1-like
gene19740	42.2165	-3.23384	0.517413	-4.8005	1.58273e-06	0.000948509	LOC106612548	106612548	beta,beta-carotene 9',10'-oxygenase-like
gene3534	102.577	-3.37298	0.324293	-8.0883	6.05041e-16	3.14248e-12	LOC106575798	106575798	uncharacterized LOC106575798
gene75214	19.2084	-3.46879	0.527817	-5.15101	2.59081e-07	0.000192232	LOC106600117	106600117	sodium-dependent neutral amino acid transporter B(0)AT1-like
gene43590	49.0372	-3.76707	0.746256	-4.04294	5.27848e-05	0.0193522	LOC106582433	106582433	contactin-associated protein-like 5
gene29814	19.1328	-3.79801	0.544702	-5.59574	2.19676e-08	2.63299e-05	LOC106568718	106568718	phosphoglucomutase-1-like
gene43379	392.402	-3.94901	0.397156	-8.0548	7.96074e-16	3.54401e-12	LOC106582229	106582229	serine-aspartate repeat-containing protein I-like
gene42444	1238.45	-4.16861	0.605114	-5.64953	1.60889e-08	2.08907e-05	ret2	100286543	Retinol-binding protein II, cellular
gene42268	102.196	-4.43173	0.842581	-4.36958	1.24485e-05	0.00596819	LOC106581172	106581172	alpha-2-antiplasmin-like
gene35993	7.75849	-5.06364	0.890878	-4.84201	1.28533e-06	0.00078539	LOC106574917	106574917	transmembrane protein 41A-B-like
gene64474	37.9493	-6.61355	1.22441	-4.7889	1.67701e-06	0.000986053	LOC106599970	106599970	ferritin, middle subunit-like
